# Supplementary material for: Quinoline-2-sulfonamide
Source: Acta Crystallogr Sect E Struct Rep Online. 2013 Jul 31;69(Pt 8):o1357–8. doi: 10.1107/S160053681302062X (PMC3793834; doi:10.1107/S160053681302062X)
Supplement: Supplementary file 1 [file e-69-o1357-sup1.cif]

##############################################################################
#                                                                            #
# This CIF contains the data in a paper accepted for publication in          #
# Acta Crystallographica Section E. It conforms to the requirements of       #
# Notes for Authors for Acta Crystallographica Section E, and has been       #
# peer reviewed under the auspices of the IUCr Commission on Journals.       #
#                                                                            #
# Full details of the Crystallographic Information File format               #
# are given in the paper "The Crystallographic Information File (CIF):       #
# a New Standard Archive File for Crystallography" by S. R. Hall, F. H.      #
# Allen and I. D. Brown [Acta Cryst. (1991), A47, 655-685].                  #
#                                                                            #
# The current version of the core CIF dictionary is obtainable from          #
# ftp://ftp.iucr.org/pub/cif_core.dic.                                       #
#                                                                            #
# Software is freely available for graphical display of the structure(s)     #
# in this CIF. For information consult the CIF software page                 #
# http://www.iucr.org/resources/cif/software.                                #
#                                                                            #
# This file may be used for bona fide research purposes within the           #
# scientific community so long as proper attribution is given to the journal # 
# article from which it was obtained.                                        #
#                                                                            #
##############################################################################
data_I
_audit_creation_method     SHELXL-97
_chemical_name_systematic     ?
_chemical_name_common     2-Quinolinesulfonamide
_chemical_formula_moiety     'C9 H8 N2 O2 S'
_chemical_formula_sum     'C9 H8 N2 O2 S'
_chemical_formula_iupac     'C9 H8 N2 O2 S'
_chemical_formula_weight     208.23
_chemical_melting_point     441.2
_symmetry_cell_setting     monoclinic
_symmetry_space_group_name_H-M     'P 21/c'
_symmetry_space_group_name_Hall     '-P 2ybc'
loop_
    _symmetry_equiv_pos_as_xyz
    'x, y, z'
    '-x, y+1/2, -z+1/2'
    '-x, -y, -z'
    'x, -y-1/2, z-1/2'
_cell_length_a     8.59070(10)
_cell_length_b     5.17160(10)
_cell_length_c     20.0375(3)
_cell_angle_alpha     90.00
_cell_angle_beta     94.2300(10)
_cell_angle_gamma     90.00
_cell_volume     887.79(2)
_cell_formula_units_Z     4
_cell_measurement_reflns_used     14635
_cell_measurement_theta_min     2.03
_cell_measurement_theta_max     37.30
_cell_measurement_temperature     100.0(10)
_exptl_crystal_description     'plate'
_exptl_crystal_colour     'colorless'
_exptl_crystal_size_max     0.27
_exptl_crystal_size_mid     0.23
_exptl_crystal_size_min     0.05
_exptl_crystal_density_diffrn     1.558
_exptl_crystal_density_meas     ?
_exptl_crystal_density_method     'not measured'
_exptl_crystal_F_000     432
_exptl_absorpt_coefficient_mu     0.336
_exptl_absorpt_correction_type     multi-scan
_exptl_absorpt_process_details
;
(CrysAlis PRO; Agilent, 2011)
;
_exptl_absorpt_correction_T_min     0.919
_exptl_absorpt_correction_T_max     1.000
_exptl_special_details     ?
_diffrn_ambient_temperature     100.0(10)
_diffrn_radiation_type     MoK\a
_diffrn_radiation_wavelength     0.71073
_diffrn_radiation_source     'SuperNova (Mo) X-ray Source'
_diffrn_radiation_monochromator     'mirror'
_diffrn_measurement_device_type
;
Agilent SuperNova diffractometer with an Atlas detector
;
_diffrn_measurement_method     '\w scans'
_diffrn_detector_area_resol_mean     10.4498
_diffrn_reflns_number     27311
_diffrn_reflns_av_R_equivalents     0.0241
_diffrn_reflns_av_sigmaI/netI     0.0568
_diffrn_reflns_theta_min     2.04
_diffrn_reflns_theta_max     25.05
_diffrn_reflns_theta_full     25.05
_diffrn_measured_fraction_theta_max     0.993
_diffrn_measured_fraction_theta_full     0.993
_diffrn_reflns_limit_h_min     -10
_diffrn_reflns_limit_h_max     10
_diffrn_reflns_limit_k_min     -6
_diffrn_reflns_limit_k_max     6
_diffrn_reflns_limit_l_min     -23
_diffrn_reflns_limit_l_max     23
_diffrn_standards_number     0
_diffrn_standards_interval_count     0
_diffrn_standards_interval_time     0
_diffrn_standards_decay_%     .
_refine_special_details
;
Refinement of <i>F</i>^2^ against ALL reflections. The weighted <i>R</i>-factor
<i>wR</i> and goodness of fit <i>S</i> are based on <i>F</i>^2^, conventional
<i>R</i>-factors <i>R</i> are based on <i>F</i>, with <i>F</i> set to zero for
negative <i>F</i>^2^. The threshold expression of <i>F</i>^2^ >
\s(<i>F</i>^2^) is used only for calculating <i>R</i>-factors(gt) <i>etc</i>.
and is not relevant to the choice of reflections for refinement.
<i>R</i>-factors based on <i>F</i>^2^ are statistically about twice as large
as those based on <i>F</i>, and <i>R</i>- factors based on ALL data will be
even larger.
;
_reflns_number_total     1552
_reflns_number_gt     1530
_reflns_threshold_expression     I>2sigma(I)
_refine_ls_structure_factor_coef     Fsqd
_refine_ls_matrix_type     full
_refine_ls_R_factor_all     0.0299
_refine_ls_R_factor_gt     0.0296
_refine_ls_wR_factor_gt     0.0722
_refine_ls_wR_factor_ref     0.0724
_refine_ls_goodness_of_fit_ref     1.117
_refine_ls_restrained_S_all     1.117
_refine_ls_number_reflns     1552
_refine_ls_number_parameters     160
_refine_ls_number_restraints     0
_refine_ls_hydrogen_treatment     refall
_refine_ls_weighting_scheme     calc
_refine_ls_weighting_details
         'calc w=1/[\s^2^(Fo^2^)+(0.0262P)^2^+0.9337P] where P=(Fo^2^+2Fc^2^)/3'
_atom_sites_solution_hydrogens     geom
_atom_sites_solution_primary     direct
_atom_sites_solution_secondary     difmap
_refine_ls_shift/su_max     0.000
_refine_ls_shift/su_mean     0.000
_refine_diff_density_max     0.347
_refine_diff_density_min     -0.320
_refine_ls_extinction_method     none
_refine_ls_extinction_coef     ?
loop_
    _atom_type_symbol
    _atom_type_description
    _atom_type_scat_dispersion_real
    _atom_type_scat_dispersion_imag
    _atom_type_scat_source
    'C' 'C' 0.0033 0.0016
                         'International Tables Vol C Tables 4.2.6.8 and 6.1.1.4'
    'H' 'H' 0.0000 0.0000
                         'International Tables Vol C Tables 4.2.6.8 and 6.1.1.4'
    'N' 'N' 0.0061 0.0033
                         'International Tables Vol C Tables 4.2.6.8 and 6.1.1.4'
    'O' 'O' 0.0106 0.0060
                         'International Tables Vol C Tables 4.2.6.8 and 6.1.1.4'
    'S' 'S' 0.1246 0.1234
                         'International Tables Vol C Tables 4.2.6.8 and 6.1.1.4'
_computing_data_collection     'CrysAlis PRO (Agilent,  2011)'
_computing_cell_refinement     'CrysAlis PRO (Agilent, 2011)'
_computing_data_reduction     'CrysAlis PRO (Agilent, 2011)'
_computing_structure_solution     'SHELXS97 (Sheldrick, 2008)'
_computing_structure_refinement
;
SHELXL97 (Sheldrick, 2008) and WinGX (Farrugia, 2012)
;
_computing_molecular_graphics
 'ORTEP-3 for Windows (Farrugia, 2012) and Mercury (Macrae <i>et al.</i>, 2006)'
_computing_publication_material     'publCIF (Westrip, 2010)'
loop_
    _atom_site_type_symbol
    _atom_site_label
    _atom_site_fract_x
    _atom_site_fract_y
    _atom_site_fract_z
    _atom_site_U_iso_or_equiv
    _atom_site_adp_type
    _atom_site_calc_flag
    _atom_site_refinement_flags
    _atom_site_occupancy
    _atom_site_symmetry_multiplicity
    _atom_site_disorder_assembly
    _atom_site_disorder_group
    S S1 0.24131(5) 0.61370(8) 0.04453(2) 0.01307(14) Uani d . 1 1 . .
    O O1 0.18557(15) 0.3614(2) 0.06117(6) 0.0193(3) Uani d . 1 1 . .
    O O2 0.38294(14) 0.7120(3) 0.07708(6) 0.0188(3) Uani d . 1 1 . .
    N N1 0.19733(16) 0.4337(3) -0.07942(7) 0.0132(3) Uani d . 1 1 . .
    N N2 0.10504(19) 0.8125(3) 0.05580(8) 0.0164(3) Uani d . 1 1 . .
    C C2 0.26951(19) 0.6149(3) -0.04339(8) 0.0129(4) Uani d . 1 1 . .
    C C3 0.3627(2) 0.8112(4) -0.06810(9) 0.0153(4) Uani d . 1 1 . .
    C C4 0.3835(2) 0.8125(4) -0.13486(9) 0.0156(4) Uani d . 1 1 . .
    C C4A 0.31105(19) 0.6202(4) -0.17656(9) 0.0147(4) Uani d . 1 1 . .
    C C5 0.3263(2) 0.6090(4) -0.24669(9) 0.0169(4) Uani d . 1 1 . .
    C C6 0.2521(2) 0.4209(4) -0.28441(9) 0.0180(4) Uani d . 1 1 . .
    C C7 0.1578(2) 0.2367(4) -0.25488(9) 0.0175(4) Uani d . 1 1 . .
    C C8 0.1389(2) 0.2425(4) -0.18758(9) 0.0159(4) Uani d . 1 1 . .
    C C8A 0.21642(19) 0.4342(3) -0.14675(8) 0.0129(4) Uani d . 1 1 . .
    H H2N2 0.126(3) 0.971(5) 0.0528(11) 0.027(6) Uiso d . 1 1 . .
    H H1N2 0.019(3) 0.751(5) 0.0549(12) 0.035(7) Uiso d . 1 1 . .
    H H3 0.409(2) 0.940(4) -0.0389(11) 0.020(5) Uiso d . 1 1 . .
    H H4 0.444(2) 0.945(4) -0.1538(10) 0.021(5) Uiso d . 1 1 . .
    H H5 0.391(2) 0.744(4) -0.2674(9) 0.012(5) Uiso d . 1 1 . .
    H H6 0.265(3) 0.415(4) -0.3299(12) 0.026(6) Uiso d . 1 1 . .
    H H7 0.107(2) 0.103(4) -0.2823(11) 0.023(6) Uiso d . 1 1 . .
    H H8 0.073(2) 0.117(4) -0.1661(11) 0.023(6) Uiso d . 1 1 . .
loop_
    _atom_site_aniso_label
    _atom_site_aniso_U_11
    _atom_site_aniso_U_22
    _atom_site_aniso_U_33
    _atom_site_aniso_U_12
    _atom_site_aniso_U_13
    _atom_site_aniso_U_23
    S1 0.0168(2) 0.0096(2) 0.0124(2) -0.00169(17) -0.00137(16) -0.00008(16)
    O1 0.0290(7) 0.0112(6) 0.0172(6) -0.0037(6) -0.0005(5) 0.0013(5)
    O2 0.0188(6) 0.0195(7) 0.0172(6) -0.0019(6) -0.0046(5) -0.0012(5)
    N1 0.0128(7) 0.0115(7) 0.0152(7) 0.0013(6) -0.0002(6) -0.0011(6)
    N2 0.0166(8) 0.0106(8) 0.0223(8) -0.0043(7) 0.0030(6) -0.0020(6)
    C2 0.0114(8) 0.0123(9) 0.0146(8) 0.0028(7) -0.0011(6) -0.0010(7)
    C3 0.0142(8) 0.0135(9) 0.0176(9) -0.0015(7) -0.0023(7) -0.0015(7)
    C4 0.0119(8) 0.0144(9) 0.0203(9) -0.0007(7) 0.0007(7) 0.0014(7)
    C4A 0.0116(8) 0.0149(9) 0.0176(9) 0.0023(7) 0.0002(7) 0.0005(7)
    C5 0.0153(8) 0.0187(9) 0.0169(9) 0.0017(8) 0.0029(7) 0.0015(7)
    C6 0.0164(9) 0.0225(10) 0.0149(9) 0.0048(8) 0.0006(7) -0.0015(8)
    C7 0.0167(9) 0.0177(9) 0.0173(9) 0.0031(8) -0.0032(7) -0.0046(7)
    C8 0.0138(8) 0.0146(9) 0.0192(9) 0.0006(7) -0.0005(7) -0.0010(7)
    C8A 0.0112(8) 0.0116(8) 0.0157(9) 0.0033(7) -0.0010(6) -0.0004(7)
_geom_special_details
;
All e.s.d.'s (except the e.s.d. in the dihedral angle between two l.s. planes)
are estimated using the full covariance matrix. The cell e.s.d.'s are taken
into account individually in the estimation of e.s.d.'s in distances, angles
and torsion angles; correlations between e.s.d.'s in cell parameters are only
used when they are defined by crystal symmetry. An approximate (isotropic)
treatment of cell e.s.d.'s is used for estimating e.s.d.'s involving l.s.
planes.
;
loop_
    _geom_bond_atom_site_label_1
    _geom_bond_atom_site_label_2
    _geom_bond_site_symmetry_2
    _geom_bond_distance
    _geom_bond_publ_flag
    S1 O2 . 1.4308(13) ?
    S1 O1 . 1.4376(13) ?
    S1 N2 . 1.5866(16) ?
    S1 C2 . 1.7959(18) ?
    N1 C2 . 1.311(2) ?
    N1 C8A . 1.371(2) ?
    N2 H2N2 . 0.84(3) ?
    N2 H1N2 . 0.80(3) ?
    C2 C3 . 1.406(3) ?
    C3 C4 . 1.363(3) ?
    C3 H3 . 0.96(2) ?
    C4 C4A . 1.414(3) ?
    C4 H4 . 0.95(2) ?
    C4A C8A . 1.419(2) ?
    C4A C5 . 1.422(2) ?
    C5 C6 . 1.361(3) ?
    C5 H5 . 1.00(2) ?
    C6 C7 . 1.409(3) ?
    C6 H6 . 0.93(2) ?
    C7 C8 . 1.370(3) ?
    C7 H7 . 0.97(2) ?
    C8 C8A . 1.419(2) ?
    C8 H8 . 0.98(2) ?
loop_
    _geom_angle_atom_site_label_1
    _geom_angle_atom_site_label_2
    _geom_angle_atom_site_label_3
    _geom_angle_site_symmetry_1
    _geom_angle_site_symmetry_3
    _geom_angle
    _geom_angle_publ_flag
    O2 S1 O1 . . 120.23(8) ?
    O2 S1 N2 . . 108.44(8) ?
    O1 S1 N2 . . 107.06(9) ?
    O2 S1 C2 . . 105.91(8) ?
    O1 S1 C2 . . 107.59(8) ?
    N2 S1 C2 . . 106.96(8) ?
    C2 N1 C8A . . 117.05(15) ?
    S1 N2 H2N2 . . 117.0(16) ?
    S1 N2 H1N2 . . 115.3(19) ?
    H2N2 N2 H1N2 . . 126(3) ?
    N1 C2 C3 . . 125.52(17) ?
    N1 C2 S1 . . 116.44(13) ?
    C3 C2 S1 . . 118.02(13) ?
    C4 C3 C2 . . 117.95(17) ?
    C4 C3 H3 . . 121.2(13) ?
    C2 C3 H3 . . 120.9(13) ?
    C3 C4 C4A . . 119.54(17) ?
    C3 C4 H4 . . 120.5(13) ?
    C4A C4 H4 . . 119.9(13) ?
    C4 C4A C8A . . 117.98(16) ?
    C4 C4A C5 . . 122.96(17) ?
    C8A C4A C5 . . 119.05(16) ?
    C6 C5 C4A . . 120.28(17) ?
    C6 C5 H5 . . 121.3(11) ?
    C4A C5 H5 . . 118.4(11) ?
    C5 C6 C7 . . 120.69(17) ?
    C5 C6 H6 . . 118.9(14) ?
    C7 C6 H6 . . 120.4(14) ?
    C8 C7 C6 . . 120.79(17) ?
    C8 C7 H7 . . 119.6(13) ?
    C6 C7 H7 . . 119.6(13) ?
    C7 C8 C8A . . 119.87(17) ?
    C7 C8 H8 . . 122.0(13) ?
    C8A C8 H8 . . 118.1(13) ?
    N1 C8A C8 . . 118.75(16) ?
    N1 C8A C4A . . 121.94(16) ?
    C8 C8A C4A . . 119.31(16) ?
loop_
    _geom_torsion_atom_site_label_1
    _geom_torsion_atom_site_label_2
    _geom_torsion_atom_site_label_3
    _geom_torsion_atom_site_label_4
    _geom_torsion_site_symmetry_1
    _geom_torsion_site_symmetry_2
    _geom_torsion_site_symmetry_3
    _geom_torsion_site_symmetry_4
    _geom_torsion
    _geom_torsion_publ_flag
    C8A N1 C2 C3 . . . . 1.0(3) ?
    C8A N1 C2 S1 . . . . 179.28(12) ?
    O2 S1 C2 N1 . . . . 148.59(13) ?
    O1 S1 C2 N1 . . . . 18.84(15) ?
    N2 S1 C2 N1 . . . . -95.88(14) ?
    O2 S1 C2 C3 . . . . -32.97(16) ?
    O1 S1 C2 C3 . . . . -162.72(13) ?
    N2 S1 C2 C3 . . . . 82.55(15) ?
    N1 C2 C3 C4 . . . . -1.5(3) ?
    S1 C2 C3 C4 . . . . -179.75(13) ?
    C2 C3 C4 C4A . . . . 0.4(3) ?
    C3 C4 C4A C8A . . . . 1.0(3) ?
    C3 C4 C4A C5 . . . . 179.67(17) ?
    C4 C4A C5 C6 . . . . -179.17(17) ?
    C8A C4A C5 C6 . . . . -0.5(3) ?
    C4A C5 C6 C7 . . . . 0.7(3) ?
    C5 C6 C7 C8 . . . . -0.1(3) ?
    C6 C7 C8 C8A . . . . -0.7(3) ?
    C2 N1 C8A C8 . . . . -179.41(15) ?
    C2 N1 C8A C4A . . . . 0.6(2) ?
    C7 C8 C8A N1 . . . . -179.13(16) ?
    C7 C8 C8A C4A . . . . 0.9(3) ?
    C4 C4A C8A N1 . . . . -1.6(2) ?
    C5 C4A C8A N1 . . . . 179.74(15) ?
    C4 C4A C8A C8 . . . . 178.43(16) ?
    C5 C4A C8A C8 . . . . -0.3(2) ?
loop_
    _geom_hbond_atom_site_label_D
    _geom_hbond_atom_site_label_H
    _geom_hbond_atom_site_label_A
    _geom_hbond_site_symmetry_A
    _geom_hbond_distance_DH
    _geom_hbond_distance_HA
    _geom_hbond_distance_DA
    _geom_hbond_angle_DHA
    _geom_hbond_publ_flag
    N2 H2N2 O1 1_565 0.84(3) 2.09(3) 2.922(2) 171(2) y
    N2 H1N2 N1 3_565 0.80(3) 2.18(3) 2.962(2) 165(2) y
    C3 H3 O2 3_675 0.96(2) 2.68(2) 3.308(2) 123.5(16) n
    C4 H4 O2 3_675 0.95(2) 2.72(2) 3.327(2) 122.3(15) n
    C6 H6 O1 4_565 0.93(2) 2.66(2) 3.431(2) 141.5(18) y
_iucr_refine_instructions_details
;
TITL I in space group P21/c
CELL  0.71073   8.5907   5.1716  20.0375   90.000   94.230   90.000
ZERR     4.00   0.0001   0.0001   0.0003    0.000    0.001    0.000
LATT   1
SYMM  - X, 1/2 + Y, 1/2 - Z
SFAC  C    H    N    O    S
UNIT  36   32   8    8    4
MERG   2
FMAP   2
PLAN   10
ACTA
shel 999 0.839
eqiv $1 -x, 1-y, -z
eqiv $2 x, 1+y, z
eqiv $3 1-x, 2-y, -z
eqiv $4 x, 1/2-y, -1/2+z
htab n2 o1_$2
htab n2 n1_$1
htab c3 o2_$3
htab c4 o2_$3
htab c6 o1_$4
SIZE     0.05   0.23   0.27
CONF
bond $h
L.S.  20
TEMP  -173.00
WGHT    0.026200    0.933700
BASF   0.06218
FVAR       1.02361
S1    5    0.241306    0.613696    0.044530    11.00000    0.01684    0.00961 =
         0.01241   -0.00008   -0.00137   -0.00169
O1    4    0.185568    0.361395    0.061173    11.00000    0.02904    0.01121 =
         0.01724    0.00135   -0.00053   -0.00369
O2    4    0.382942    0.712017    0.077078    11.00000    0.01879    0.01954 =
         0.01722   -0.00117   -0.00461   -0.00190
N1    3    0.197330    0.433722   -0.079419    11.00000    0.01278    0.01152 =
         0.01520   -0.00110   -0.00015    0.00134
N2    3    0.105045    0.812499    0.055797    11.00000    0.01663    0.01062 =
         0.02230   -0.00196    0.00301   -0.00426
C2    1    0.269515    0.614932   -0.043388    11.00000    0.01143    0.01228 =
         0.01462   -0.00096   -0.00108    0.00285
C3    1    0.362714    0.811244   -0.068102    11.00000    0.01418    0.01352 =
         0.01764   -0.00145   -0.00228   -0.00153
C4    1    0.383519    0.812508   -0.134857    11.00000    0.01193    0.01438 =
         0.02031    0.00140    0.00071   -0.00069
C4A   1    0.311050    0.620182   -0.176557    11.00000    0.01161    0.01489 =
         0.01760    0.00047    0.00020    0.00235
C5    1    0.326341    0.608965   -0.246687    11.00000    0.01526    0.01871 =
         0.01689    0.00145    0.00287    0.00172
C6    1    0.252117    0.420891   -0.284407    11.00000    0.01644    0.02247 =
         0.01487   -0.00145    0.00060    0.00484
C7    1    0.157799    0.236688   -0.254880    11.00000    0.01665    0.01775 =
         0.01730   -0.00460   -0.00317    0.00313
C8    1    0.138936    0.242508   -0.187578    11.00000    0.01380    0.01457 =
         0.01915   -0.00099   -0.00045    0.00055
C8A   1    0.216422    0.434171   -0.146751    11.00000    0.01121    0.01162 =
         0.01566   -0.00040   -0.00101    0.00333
H2N2  2    0.126184    0.970571    0.052830    11.00000    0.02715
H1N2  2    0.019430    0.751309    0.054947    11.00000    0.03544
H3    2    0.409395    0.940485   -0.038921    11.00000    0.01960
H4    2    0.444105    0.944797   -0.153787    11.00000    0.02116
H5    2    0.390878    0.743636   -0.267360    11.00000    0.01166
H6    2    0.264996    0.415400   -0.329910    11.00000    0.02641
H7    2    0.107166    0.102884   -0.282295    11.00000    0.02291
H8    2    0.072961    0.116700   -0.166129    11.00000    0.02327
HKLF 5
REM  I in space group P21/c
REM R1 =  0.0296 for   1530 Fo > 4sig(Fo)  and  0.0299 for all   1552 data
REM    160 parameters refined using      0 restraints
END
WGHT      0.0234      0.9626
REM Highest difference peak  0.347,  deepest hole -0.320,  1-sigma level  0.048
Q1    1   0.2502  0.6259 -0.0031  11.00000  0.05    0.35
Q2    1   0.2919  0.4912 -0.1592  11.00000  0.05    0.24
Q3    1   0.3128  0.6146 -0.2125  11.00000  0.05    0.22
;
data_New_Global_Publ_Block
_journal_date_recd_electronic     2013-05-28
_journal_date_accepted     2013-07-24
_journal_name_full     'Acta Crystallographica, Section E'
_journal_year     2013
_journal_volume     69
_journal_issue      8
_journal_page_first     o1357
_journal_page_last     o1358
_journal_paper_category     QO
_journal_paper_doi     10.1107/S160053681302062X
_journal_coeditor_code     GK2577
_publ_contact_author_name     'Krzysztof Marciniec'
_publ_contact_author_address
;
Department of Organic Chemistry, The Medical University of Silesia,
Jagiello\'nska 4, 41-200 Sosnowiec, Poland
;
_publ_contact_author_email     'kmarciniec@sum.edu.pl'
_publ_contact_author_fax     ?
_publ_contact_author_phone     '32 364 16 08'
_publ_section_title
;
Quinoline-2-sulfonamide
;
loop_
    _publ_author_name
    _publ_author_footnote
    _publ_author_address
    'Marciniec, Krzysztof' .
;
Department of Organic Chemistry, The Medical University of Silesia,
Jagiello\'nska 4, 41-200 Sosnowiec, Poland
;
    'Ma\'slankiewicz, Andrzej' .
;
Department of Organic Chemistry, The Medical University of Silesia,
Jagiello\'nska 4, 41-200 Sosnowiec, Poland
;
    'Kusz, Joachim' .
;
Institute of Physics, University of Silesia, Uniwersytecka 4, 40-007 Katowice,
Poland
;
    'Nowak, Maria' .
;
Institute of Physics, University of Silesia, Uniwersytecka 4, 40-007 Katowice,
Poland
;
