# Supplementary material for: Quinoline-2-sulfonamide
Source: Acta Crystallogr Sect E Struct Rep Online. 2013 Jul 31;69(Pt 8):o1357–8. doi: 10.1107/S160053681302062X (PMC3793834; doi:10.1107/S160053681302062X)
Supplement: Supplementary file 2 [file e-69-o1357-Isup2.hkl]

#
# h,k,l, Fc-squared, Fo-squared, sigma(Fo-squared) and status flag
#
data_I
_shelx_title ' I in space group P21/c'
_shelx_refln_list_code          4
_shelx_F_calc_maximum      162.06
_exptl_crystal_F_000       432.00
_reflns_d_resolution_high  0.8394
 
loop_
 _symmetry_equiv_pos_as_xyz
 'x, y, z'
 '-x, y+1/2, -z+1/2'
 '-x, -y, -z'
 'x, -y-1/2, z-1/2'
 
_cell_length_a     8.5907
_cell_length_b     5.1716
_cell_length_c    20.0375
_cell_angle_alpha  90.000
_cell_angle_beta   94.230
_cell_angle_gamma  90.000
 
_shelx_F_squared_multiplier     1.000
 
loop_
 _refln_index_h
 _refln_index_k
 _refln_index_l
 _refln_F_squared_calc
 _refln_F_squared_meas
 _refln_F_squared_sigma
 _refln_observed_status
   2   0   0    26262.08    25469.49     37.35 o
   3   0   0      305.01      314.69      1.44 o
   4   0   0       84.44      117.76      1.21 o
   5   0   0     1005.47     1026.92      7.09 o
   6   0   0      445.67      487.96     18.95 o
   7   0   0      311.25      381.52     26.05 o
   8   0   0      854.17      889.08     20.52 o
   9   0   0       10.94       19.35      4.48 o
  10   0   0       56.83       62.55      4.45 o
   1   1   0     2599.46     2454.03     14.41 o
   2   1   0    11567.19    11998.94     45.99 o
   3   1   0      431.56      476.45      2.33 o
   4   1   0     2023.27     2187.26     12.93 o
   5   1   0      178.65      155.68      1.63 o
   6   1   0      169.96      162.81      2.41 o
   7   1   0     1389.33     1369.02      8.54 o
   8   1   0      150.42      160.00      2.67 o
   9   1   0      122.38      118.00      2.42 o
  10   1   0        1.44        1.84      0.49 o
   1   2   0       10.02        9.62      0.38 o
   2   2   0      708.78      716.81      6.31 o
   3   2   0      111.63      111.48      1.13 o
   4   2   0     3512.72     3630.12      7.57 o
   5   2   0        6.45        9.45      0.81 o
   6   2   0      121.06      136.42      1.81 o
   7   2   0       46.13       53.05      1.53 o
   8   2   0      227.66      220.02      3.29 o
   9   2   0      161.17      162.61      3.00 o
   1   3   0      132.97      121.14      2.45 o
   2   3   0        5.53        5.88      0.92 o
   3   3   0      577.76      605.76      3.33 o
   4   3   0      307.72      315.80      2.21 o
   5   3   0      107.12      122.73      4.03 o
   6   3   0      831.91      889.14      5.79 o
   7   3   0        5.27        9.26      0.67 o
   8   3   0       59.79       44.84      1.97 o
   0   4   0     1782.21     1761.54     18.95 o
   1   4   0        4.51        9.88      1.57 o
   2   4   0     2138.10     2143.16     18.53 o
   3   4   0       73.11       79.93      2.44 o
   4   4   0     1676.12     1695.46      7.30 o
   5   4   0        2.67        4.09      0.55 o
   6   4   0      328.51      337.75      5.48 o
   7   4   0      121.59      125.93      3.48 o
   1   5   0      969.27     1007.70     16.23 o
   2   5   0       53.72       51.13      2.80 o
   3   5   0      203.24      199.55      5.25 o
   4   5   0        1.82        3.66      0.97 o
   5   5   0       21.55       42.57      2.95 o
   0   6   0      414.01      398.90     11.41 o
   1   6   0       23.70       22.72      1.68 o
   2   6   0      452.81      429.89      6.86 o
 -10   1   1      107.49      105.77      3.04 o
  -9   1   1      158.89      157.63      2.80 o
  -8   1   1       70.96       72.54      1.80 o
  -7   1   1      332.15      314.19      4.29 o
  -6   1   1       42.38       42.30      0.64 o
  -5   1   1      388.58      389.20      2.44 o
  -4   1   1     1051.60     1056.47      4.03 o
  -3   1   1       66.57       73.29      1.31 o
  -2   1   1     5688.02     5561.17     40.78 o
  -1   1   1      930.30      968.40      5.82 o
   0   1   1     6675.24     6849.14     34.28 o
   1   1   1     2645.89     2747.18      8.51 o
   2   1   1     7008.06     6960.72     23.41 o
   3   1   1     2967.64     3122.64     11.07 o
   4   1   1     3230.29     3281.88      7.13 o
   5   1   1      666.30      684.90      4.04 o
   6   1   1      289.37      300.83      3.12 o
   7   1   1        1.77        2.55      0.55 o
   8   1   1        7.60       20.04      1.44 o
   9   1   1       22.65       22.09      1.15 o
  10   1   1       11.37       10.51      0.90 o
  -9   2   1      565.74      552.54      5.53 o
  -8   2   1      211.71      208.62      3.22 o
  -7   2   1      184.10      186.81      2.89 o
  -6   2   1      163.27      153.45      1.76 o
  -5   2   1      157.52      156.03      1.93 o
  -4   2   1        6.22       13.74      1.28 o
  -3   2   1     1125.63     1097.75      7.63 o
  -2   2   1      267.18      333.69      2.30 o
  -1   2   1      554.39      498.91      2.94 o
   0   2   1       48.67       41.21      0.88 o
   1   2   1       35.96       24.98      0.63 o
   2   2   1     1310.13     1390.35      5.48 o
   3   2   1     3046.07     3128.86     10.53 o
   4   2   1     1288.33     1328.50      5.24 o
   5   2   1     4528.85     4612.04     15.39 o
   6   2   1     1101.17     1100.38      5.80 o
   7   2   1     1501.18     1489.64      7.91 o
   8   2   1      575.31      589.23      5.32 o
   9   2   1      355.60      375.78      4.49 o
  -8   3   1        6.49       11.38      0.79 o
  -7   3   1       27.87       23.69      1.08 o
  -6   3   1       87.06       82.33      1.84 o
  -5   3   1       65.68       63.17      1.66 o
  -4   3   1       77.83       75.01      1.17 o
  -3   3   1       62.58       65.45      2.40 o
  -2   3   1      721.18      750.18      5.73 o
  -1   3   1      130.41      121.74      2.33 o
   0   3   1      353.36      357.88      7.24 o
   1   3   1      322.92      320.60      6.09 o
   2   3   1      760.08      777.50      5.93 o
   3   3   1      105.16      104.64      1.33 o
   4   3   1     1765.80     1694.67      4.87 o
   5   3   1      104.80      101.01      1.84 o
   6   3   1      542.51      536.96      4.58 o
   7   3   1      159.03      144.92      2.38 o
   8   3   1        1.13        3.17      0.85 o
  -7   4   1      152.63      153.43      3.83 o
  -6   4   1        0.47        1.91      0.65 o
  -5   4   1        0.89        1.85      0.37 o
  -4   4   1       15.35       42.48      5.60 o
  -3   4   1      472.79      458.50      7.05 o
  -2   4   1      196.74      183.86      4.58 o
  -1   4   1       31.20       32.26      2.69 o
   0   4   1      106.50      101.01      3.22 o
   1   4   1      619.58      605.97      8.01 o
   2   4   1      196.89      196.72      3.81 o
   3   4   1      403.02      391.27      4.75 o
   4   4   1      727.13      734.94      6.75 o
   5   4   1        9.84       13.59      1.32 o
   6   4   1      131.12      119.52      3.26 o
   7   4   1      160.66      160.64      3.92 o
  -5   5   1      121.55      121.31      3.57 o
  -4   5   1      122.05      140.34      3.69 o
  -3   5   1       59.88       49.96      2.17 o
  -2   5   1      254.47      235.49      7.82 o
  -1   5   1       92.98      102.35      5.24 o
   0   5   1     1795.25     1766.34     15.23 o
   1   5   1      437.89      435.98      6.22 o
   2   5   1     1809.91     1755.65     15.38 o
   3   5   1       22.00       17.29      1.60 o
   4   5   1      340.90      357.04      7.08 o
   5   5   1       75.56       78.19      2.88 o
  -2   6   1       14.12       17.79      2.12 o
  -1   6   1      275.37      300.49      8.19 o
   0   6   1      119.34      117.56      3.56 o
   1   6   1     1104.57     1085.08     10.77 o
   2   6   1       24.22       23.46      1.79 o
 -10   0   2        0.74        1.00      0.92 o
  -9   0   2      118.85      122.79      2.66 o
  -8   0   2      354.35      361.26      3.87 o
  -7   0   2     1749.51     1773.48     14.90 o
  -6   0   2     1301.31     1360.66      8.38 o
  -5   0   2     2243.81     2305.81     10.82 o
  -4   0   2      414.90      390.39      3.45 o
  -3   0   2      276.30      247.02      1.89 o
  -2   0   2        1.16        1.97      0.27 o
  -1   0   2      174.49      179.24      1.57 o
   0   0   2     2893.92     2828.75      7.49 o
   1   0   2      377.76      388.65      1.71 o
   2   0   2     2643.04     2494.93      6.72 o
   3   0   2       78.97      106.44      0.83 o
   4   0   2      650.92      642.51      3.90 o
   5   0   2       87.74       98.67      1.51 o
   6   0   2     1102.50     1117.34      8.17 o
   7   0   2        4.20        3.71      0.60 o
   8   0   2      485.23      484.56      6.33 o
   9   0   2       59.20       59.60      2.35 o
  10   0   2        0.15       -0.13      2.41 o
 -10   1   2        0.03        0.48      0.62 o
  -9   1   2      255.50      252.78      3.52 o
  -8   1   2       68.41       67.34      1.75 o
  -7   1   2     1013.56      985.96      7.92 o
  -6   1   2      184.68      168.36      2.08 o
  -5   1   2       83.34       61.65      1.36 o
  -4   1   2       23.94       19.78      0.73 o
  -2   1   2      509.53      437.83      3.21 o
  -1   1   2     1203.02     1145.57      6.20 o
   0   1   2      292.95      276.69      1.44 o
   1   1   2     9369.92     8939.35     37.97 o
   2   1   2      705.62      726.03      2.75 o
   3   1   2      440.76      445.69      1.63 o
   4   1   2       14.99       23.43      0.47 o
   5   1   2      165.08      160.83      1.70 o
   6   1   2      337.29      324.56      2.59 o
   7   1   2     1347.12     1348.61      7.17 o
   8   1   2      175.87      173.85      2.78 o
   9   1   2     1282.17     1251.50      8.18 o
  -9   2   2       94.99       97.66      2.39 o
  -8   2   2       13.78       19.75      1.29 o
  -7   2   2       56.34       54.93      1.57 o
  -6   2   2        8.04        7.60      0.39 o
  -5   2   2        3.88        3.58      0.30 o
  -4   2   2      136.32      134.72      1.96 o
  -3   2   2      767.32      806.39      6.71 o
  -2   2   2      216.60      219.75      2.06 o
  -1   2   2       13.08       14.63      0.58 o
   0   2   2        7.31       12.96      0.52 o
   1   2   2      708.11      750.42      5.01 o
   2   2   2        0.36        0.49      0.21 o
   3   2   2      865.21      926.68      4.05 o
   4   2   2       65.46       63.38      1.11 o
   5   2   2       58.42       62.10      1.25 o
   6   2   2      308.24      294.36      2.97 o
   7   2   2      200.08      208.54      2.70 o
   8   2   2       95.53       95.19      2.16 o
   9   2   2      262.78      255.25      3.66 o
  -8   3   2       41.45       48.37      1.85 o
  -7   3   2      127.25      142.72      2.68 o
  -6   3   2      229.84      232.99      3.24 o
  -5   3   2      845.80      867.82      5.76 o
  -4   3   2      327.66      299.67      3.16 o
  -3   3   2      712.89      746.12      5.62 o
  -2   3   2       80.34       61.06      1.76 o
  -1   3   2        2.71        4.53      0.46 o
   0   3   2        0.14        0.58      0.32 o
   1   3   2       34.30       18.81      0.76 o
   2   3   2      423.81      440.58      3.07 o
   3   3   2     2254.59     2210.75      9.95 o
   4   3   2      488.26      462.10      3.33 o
   5   3   2     4156.24     4111.50     14.69 o
   6   3   2       42.12       37.28      2.61 o
   7   3   2     2309.32     2214.77     13.08 o
   8   3   2       18.19       15.41      1.29 o
  -7   4   2       26.48       31.21      1.81 o
  -6   4   2      113.57      131.68      2.43 o
  -5   4   2      368.76      358.91      3.88 o
  -4   4   2       22.19       28.44      1.89 o
  -3   4   2     1444.60     1420.93     12.29 o
  -2   4   2       95.42      103.52      2.54 o
  -1   4   2      683.63      664.65      6.30 o
   0   4   2      963.62      956.89      9.77 o
   1   4   2        5.76        9.43      1.23 o
   2   4   2     1962.72     1967.44     12.04 o
   3   4   2      197.90      186.40      4.03 o
   4   4   2     1006.06      989.96      7.84 o
   5   4   2        6.83       11.27      0.98 o
   6   4   2      336.60      326.30      5.37 o
   7   4   2      100.43       90.51      2.95 o
  -5   5   2      549.80      549.84      7.52 o
  -4   5   2        9.63       15.72      1.52 o
  -3   5   2      130.58      131.23      4.19 o
  -2   5   2      168.83      177.44     10.67 o
  -1   5   2       10.25       11.49      1.91 o
   0   5   2      347.51      345.99      5.47 o
   1   5   2       15.18       15.77      1.09 o
   2   5   2       16.77       17.88      1.66 o
   3   5   2       36.38       36.03      2.24 o
   4   5   2      119.11      118.74      4.22 o
   5   5   2       21.83       26.70      2.76 o
  -2   6   2      231.97      247.77      6.08 o
  -1   6   2       52.90       52.35      2.40 o
   0   6   2       74.46       70.16      2.74 o
   1   6   2        0.68        2.49      0.94 o
   2   6   2      154.68      157.20      4.19 o
 -10   1   3       77.22       71.93      2.59 o
  -9   1   3       69.03       79.69      2.06 o
  -8   1   3      201.66      204.50      3.02 o
  -7   1   3       87.92       88.10      1.32 o
  -6   1   3      149.67      157.63      1.71 o
  -5   1   3      220.97      210.08      1.88 o
  -4   1   3      781.25      838.24      4.52 o
  -3   1   3      525.28      522.85      3.80 o
  -2   1   3     3701.99     3700.35     15.06 o
  -1   1   3     1321.18     1298.96      4.85 o
   0   1   3      820.07      787.96      2.47 o
   1   1   3     1631.88     1542.57      8.86 o
   2   1   3      145.20      164.60      1.36 o
   3   1   3      256.52      251.82      1.57 o
   4   1   3      351.63      354.32      1.78 o
   5   1   3        1.39        3.77      0.44 o
   6   1   3      747.48      785.63      4.08 o
   7   1   3      123.68      123.68      1.75 o
   8   1   3      387.47      419.23      4.31 o
   9   1   3      446.93      465.35      4.84 o
  -9   2   3       35.95       38.65      1.52 o
  -8   2   3      175.21      184.83      3.07 o
  -7   2   3       21.43       24.82      1.72 o
  -6   2   3      382.31      364.18      3.82 o
  -5   2   3       53.98       73.67      5.20 o
  -4   2   3      260.10      244.98      2.47 o
  -3   2   3     1970.44     2042.97      8.50 o
  -2   2   3      302.25      293.82      2.44 o
  -1   2   3     1855.67     1834.71      7.59 o
   0   2   3     1886.62     1864.35      6.01 o
   1   2   3      185.29      240.39      1.74 o
   2   2   3      724.86      689.91      4.56 o
   3   2   3       11.01        8.89      0.44 o
   4   2   3      138.96      144.27      2.01 o
   5   2   3     1736.55     1743.05      6.34 o
   6   2   3      131.90      137.22      1.99 o
   7   2   3     1594.79     1610.61     10.53 o
   8   2   3       43.77       40.51      1.37 o
   9   2   3      589.06      613.65      6.84 o
  -8   3   3       18.38       23.32      1.34 o
  -7   3   3       35.69       31.85      1.30 o
  -6   3   3      293.36      301.75      3.73 o
  -5   3   3      144.38      140.02      2.37 o
  -4   3   3       11.71        8.57      0.53 o
  -3   3   3      457.60      462.78      4.54 o
  -2   3   3     1332.94     1391.43      7.95 o
  -1   3   3     1134.78     1158.88      7.19 o
   0   3   3      375.80      423.13      7.77 o
   1   3   3     1384.58     1441.25     10.98 o
   2   3   3       20.98       22.33      1.11 o
   3   3   3       10.20       27.16      1.21 o
   4   3   3      643.19      642.79      4.74 o
   5   3   3      412.98      419.33      4.70 o
   6   3   3     1381.78     1334.42      8.70 o
   7   3   3       10.18       12.98      1.01 o
   8   3   3      252.76      227.17      4.36 o
  -7   4   3        4.19        8.03      1.45 o
  -6   4   3        8.97        7.21      0.57 o
  -5   4   3       78.22       81.68      1.96 o
  -4   4   3      272.46      273.95      5.76 o
  -3   4   3      173.84      167.71      3.20 o
  -2   4   3      503.95      496.65      7.62 o
  -1   4   3      110.83      123.40      2.41 o
   0   4   3       19.39       14.13      1.02 o
   1   4   3      806.14      782.06      6.38 o
   2   4   3        7.97        9.53      0.58 o
   3   4   3      703.35      673.99      7.21 o
   4   4   3      110.37      112.68      3.03 o
   5   4   3        0.17        2.13      0.64 o
   6   4   3        9.31       10.23      0.95 o
   7   4   3       20.52       27.35      1.64 o
  -5   5   3      127.04      119.58      2.83 o
  -4   5   3      372.70      397.39      5.76 o
  -3   5   3      526.21      511.17      6.38 o
  -2   5   3        7.52        5.69      0.73 o
  -1   5   3      399.23      383.54      5.54 o
   0   5   3      184.20      188.94      3.51 o
   1   5   3       61.35       67.49      2.28 o
   2   5   3     1003.58      973.69      8.14 o
   3   5   3      131.08      134.50      3.62 o
   4   5   3      202.76      202.45      4.54 o
   5   5   3      188.13      191.68      5.30 o
  -2   6   3      121.50      126.07      4.35 o
  -1   6   3       10.09       13.03      1.36 o
   0   6   3        5.90        3.47      0.72 o
   1   6   3      136.71      134.51      3.80 o
 -10   0   4        3.15        4.67      1.44 o
  -9   0   4       87.29       88.16      5.06 o
  -8   0   4        4.60        4.21      0.41 o
  -7   0   4       24.26       17.87      0.75 o
  -6   0   4       76.08       79.59      1.48 o
  -5   0   4      570.62      675.27      4.19 o
  -4   0   4       87.84       88.44      1.31 o
  -3   0   4       31.42       44.28      1.31 o
  -2   0   4        2.59        3.46      0.92 o
  -1   0   4    10445.45    10215.91     58.90 o
   0   0   4      899.00      871.03      8.67 o
   1   0   4     3129.45     2986.92     11.20 o
   2   0   4     4236.35     4111.49     10.44 o
   3   0   4      225.52      263.41      1.40 o
   4   0   4      953.91      989.46      3.60 o
   5   0   4      563.71      534.57      3.47 o
   6   0   4       65.55       59.45      1.31 o
   7   0   4      977.84      963.96      6.81 o
   8   0   4      211.06      231.02      4.53 o
   9   0   4        2.70        1.51      0.57 o
 -10   1   4       42.60       39.37      1.97 o
  -9   1   4      128.97      120.04      2.39 o
  -8   1   4      626.06      619.09      5.19 o
  -7   1   4       83.12       78.99      1.36 o
  -6   1   4      602.20      573.08      3.42 o
  -5   1   4      484.51      551.83      4.03 o
  -4   1   4        2.14        0.71      0.31 o
  -3   1   4     2191.60     2342.94      9.25 o
  -2   1   4      342.30      302.57      2.81 o
  -1   1   4       91.39       97.23      0.84 o
   0   1   4     1749.38     1643.81      6.56 o
   1   1   4       44.12       63.28      1.55 o
   2   1   4        5.55        2.60      0.21 o
   3   1   4      127.41      126.70      1.09 o
   4   1   4      398.53      384.63      1.76 o
   5   1   4      365.18      380.00      2.28 o
   6   1   4      936.48      899.09      3.76 o
   7   1   4       77.17       76.73      1.40 o
   8   1   4        2.21        3.56      0.46 o
   9   1   4       47.10       45.61      1.56 o
  -9   2   4       29.40       26.30      1.28 o
  -8   2   4       16.38       27.29      1.41 o
  -7   2   4       23.74       16.78      0.97 o
  -6   2   4       69.67       73.09      1.74 o
  -5   2   4       57.11       60.01      1.78 o
  -4   2   4       17.99       17.41      0.57 o
  -3   2   4       68.97       94.58      1.27 o
  -2   2   4       97.45      106.89      1.34 o
  -1   2   4     2399.29     2547.80      7.45 o
   0   2   4        5.34        8.87      0.39 o
   1   2   4       46.13       40.09      0.69 o
   2   2   4      416.80      449.85      4.19 o
   3   2   4     1689.05     1760.23      7.68 o
   4   2   4      122.41      128.04      1.62 o
   5   2   4       99.41      115.04      2.19 o
   6   2   4      118.45      122.91      1.85 o
   7   2   4       87.94       80.08      1.63 o
   8   2   4      205.78      219.23      2.89 o
   9   2   4       74.44       76.26      2.47 o
  -8   3   4      145.24      155.19      2.99 o
  -7   3   4        1.28        5.55      2.04 o
  -6   3   4      349.00      353.58      2.82 o
  -5   3   4        0.47       10.10      4.13 o
  -4   3   4     1017.75      996.31      8.25 o
  -3   3   4       27.94       36.16      1.09 o
  -2   3   4     1093.93     1072.61      5.92 o
  -1   3   4      986.79     1101.53      6.05 o
   0   3   4      749.33      716.39     17.25 o
   1   3   4     1627.09     1648.26      8.09 o
   2   3   4      892.82      863.45     10.52 o
   3   3   4      332.86      330.04      4.44 o
   4   3   4      165.52      160.66      2.10 o
   5   3   4       11.87       10.86      0.69 o
   6   3   4       16.05       17.81      1.13 o
   7   3   4       13.61       20.05      1.15 o
   8   3   4       30.35       38.85      1.63 o
  -7   4   4       27.01       28.58      1.29 o
  -6   4   4       26.15       28.85      1.03 o
  -5   4   4      184.66      191.60      2.60 o
  -4   4   4       56.99       69.54      1.71 o
  -3   4   4      335.05      325.30      3.77 o
  -2   4   4      100.84      121.26      2.33 o
  -1   4   4      280.35      266.62      3.49 o
   0   4   4      230.57      268.96      3.45 o
   1   4   4      797.80      793.31      6.40 o
   2   4   4      343.09      336.61      3.02 o
   3   4   4     1171.62     1160.75      9.50 o
   4   4   4      365.07      365.91      5.45 o
   5   4   4      260.07      252.90      4.66 o
   6   4   4      488.71      459.04      5.73 o
   7   4   4       39.64       32.07      1.63 o
  -5   5   4      104.37      137.46      2.99 o
  -4   5   4        0.48        1.15      0.55 o
  -3   5   4       21.05       21.39      1.36 o
  -2   5   4        6.18       24.22      4.81 o
  -1   5   4        1.26        1.82      0.60 o
   0   5   4        0.68        0.68      0.52 o
   1   5   4       40.24       41.91      1.71 o
   2   5   4        5.65        6.57      0.90 o
   3   5   4        4.50        5.45      0.88 o
   4   5   4       16.90       20.24      1.50 o
   5   5   4       80.23       83.93      3.00 o
  -1   6   4        0.76        0.38      0.89 o
   0   6   4       92.19       87.96      3.06 o
   1   6   4       29.20       26.42      1.75 o
 -10   1   5       52.43       45.47      2.09 o
  -9   1   5      195.76      194.90      3.02 o
  -8   1   5       40.14       42.22      1.42 o
  -7   1   5       28.20       27.61      1.09 o
  -6   1   5      387.23      406.10      3.01 o
  -5   1   5        0.08        0.74      0.29 o
  -4   1   5      800.38      830.77      5.55 o
  -3   1   5      125.13       95.10      1.66 o
  -2   1   5      354.15      344.93      1.82 o
  -1   1   5      404.09      374.42      1.74 o
   0   1   5      213.76      221.59      3.85 o
   1   1   5     1413.26     1386.51     10.38 o
   2   1   5       18.47       14.82      0.48 o
   3   1   5     2443.49     2561.07     12.33 o
   4   1   5      208.98      230.64      1.47 o
   5   1   5      898.15      957.49      3.77 o
   6   1   5      274.83      293.70      2.24 o
   7   1   5      175.07      179.54      2.09 o
   8   1   5      113.32      119.11      1.87 o
   9   1   5       77.67       76.94      2.00 o
  -9   2   5       54.92       49.84      1.75 o
  -8   2   5      474.22      497.05      5.08 o
  -7   2   5       77.15       74.21      1.92 o
  -6   2   5      631.23      630.86      5.15 o
  -5   2   5       19.96       42.87      7.39 o
  -4   2   5      947.26      849.62      3.78 o
  -3   2   5     1140.76     1274.28     14.40 o
  -2   2   5      450.46      366.52      2.84 o
  -1   2   5     3145.66     3399.10      8.71 o
   0   2   5        0.33        1.62      0.20 o
   1   2   5      965.05     1097.94      4.39 o
   2   2   5      182.78      164.77      2.59 o
   3   2   5      164.24      196.67      2.92 o
   4   2   5      710.13      684.89      3.98 o
   5   2   5      182.03      196.15      5.12 o
   6   2   5      346.41      334.98      3.89 o
   7   2   5       68.21       70.64      1.91 o
   8   2   5      215.89      218.25      3.47 o
   9   2   5       48.61       52.18      2.01 o
  -8   3   5        0.52        0.42      0.43 o
  -7   3   5        0.56        1.01      0.45 o
  -6   3   5      251.14      223.61      4.30 o
  -5   3   5        0.66        2.33      0.26 o
  -4   3   5      188.01      191.94      2.39 o
  -3   3   5      219.40      206.84      2.56 o
  -2   3   5       56.61       72.39      1.59 o
  -1   3   5      373.94      355.10      3.44 o
   0   3   5      102.39      116.68      3.76 o
   1   3   5      564.19      560.50      3.10 o
   2   3   5       42.69       46.68      1.66 o
   3   3   5      677.17      682.78      7.45 o
   4   3   5      334.47      332.61      4.62 o
   5   3   5       53.39       49.47      1.16 o
   6   3   5      224.07      216.49      3.55 o
   7   3   5       24.23       25.38      1.29 o
   8   3   5       10.75       16.54      1.36 o
  -7   4   5       17.17       13.50      0.94 o
  -6   4   5      138.09      136.78      2.13 o
  -5   4   5       94.31       98.87      2.45 o
  -4   4   5       50.25       54.00      1.56 o
  -3   4   5       79.15       74.54      2.87 o
  -2   4   5       36.46       36.00      1.32 o
  -1   4   5        3.79        3.15      0.52 o
   0   4   5      154.38      142.46      2.47 o
   1   4   5      481.45      488.70      5.81 o
   2   4   5       14.70       11.92      0.56 o
   3   4   5      540.75      525.05      6.45 o
   4   4   5        8.37        8.56      1.50 o
   5   4   5       25.82       26.44      1.58 o
   6   4   5       32.74       34.87      1.84 o
   7   4   5        8.04        5.44      0.92 o
  -5   5   5      151.21      176.43      3.36 o
  -4   5   5       35.17       27.63      1.51 o
  -3   5   5       64.92       64.09      1.91 o
  -2   5   5      166.16      153.52      2.96 o
  -1   5   5      161.47      157.49      3.01 o
   0   5   5        1.15        1.83      0.53 o
   1   5   5      322.43      315.53      4.60 o
   2   5   5      216.72      211.65      3.82 o
   3   5   5      287.26      282.38      4.46 o
   4   5   5       64.28       55.96      2.46 o
   5   5   5      427.86      451.33      6.90 o
  -1   6   5        1.01        1.55      0.75 o
   0   6   5      129.17      126.09      3.18 o
 -10   0   6       65.89       66.86      4.75 o
  -9   0   6      285.28      278.09      9.09 o
  -8   0   6      369.78      359.32      6.12 o
  -7   0   6      365.65      365.32      2.85 o
  -6   0   6      251.04      241.77      2.54 o
  -5   0   6       43.60       44.16      1.67 o
  -4   0   6        1.83        0.77      0.40 o
  -3   0   6      329.89      300.09      2.64 o
  -2   0   6     2669.15     2657.66     23.88 o
  -1   0   6     6472.52     6524.79     12.08 o
   0   0   6     6798.97     7138.52     84.21 o
   2   0   6       15.96       14.89      0.84 o
   3   0   6     1111.82     1048.18      5.35 o
   4   0   6     2652.05     2951.65     18.58 o
   5   0   6     3066.59     3093.59     12.67 o
   6   0   6     1178.70     1271.16      8.18 o
   7   0   6     2026.96     2074.68     10.56 o
   8   0   6      170.90      185.35      3.32 o
   9   0   6       30.34       35.01      2.01 o
  -9   1   6      348.32      336.79      3.88 o
  -8   1   6      166.47      168.96      2.77 o
  -7   1   6      539.25      513.20      4.95 o
  -6   1   6      303.15      279.71      3.17 o
  -5   1   6       10.48       11.04      0.83 o
  -4   1   6       68.09       43.85      1.57 o
  -3   1   6      702.76      704.38      3.65 o
  -2   1   6      500.52      477.93      2.33 o
  -1   1   6      356.14      334.87      2.13 o
   0   1   6      747.52      698.39      4.25 o
   1   1   6       10.65       10.04      0.45 o
   2   1   6     1301.29     1487.31      6.18 o
   3   1   6      946.91     1016.20      5.54 o
   4   1   6      542.89      621.08      4.29 o
   5   1   6       41.79       59.63      1.07 o
   6   1   6      713.35      690.75      3.83 o
   7   1   6      241.68      231.26      2.16 o
   8   1   6      816.81      778.87      4.85 o
   9   1   6       16.09       10.57      0.77 o
  -9   2   6       59.23       57.28      1.89 o
  -8   2   6       16.31       18.81      1.08 o
  -7   2   6       18.61       17.90      0.99 o
  -6   2   6       23.34       26.84      0.82 o
  -5   2   6      194.01      198.67      2.93 o
  -4   2   6      283.62      289.03      2.25 o
  -3   2   6      138.03      153.70      1.82 o
  -2   2   6       94.62      112.67      1.63 o
  -1   2   6       24.72       26.49      0.81 o
   0   2   6      629.00      667.11      3.21 o
   1   2   6      252.32      272.05      2.27 o
   2   2   6        9.74       20.20      1.56 o
   3   2   6      699.08      738.47      5.68 o
   4   2   6      174.80      166.56      2.21 o
   5   2   6        1.38        1.98      0.67 o
   6   2   6        5.77        4.34      0.48 o
   7   2   6       16.70       12.19      0.80 o
   8   2   6       68.38       73.15      2.06 o
   9   2   6      179.03      189.49      3.42 o
  -8   3   6        9.04       18.72      1.20 o
  -7   3   6       53.46       52.83      1.73 o
  -6   3   6      182.23      192.97      5.02 o
  -5   3   6      153.52      126.88      1.63 o
  -4   3   6      542.04      549.16      4.09 o
  -3   3   6      136.57      131.69      2.08 o
  -2   3   6        9.00        4.13      0.43 o
  -1   3   6      203.17      222.64      2.74 o
   0   3   6      160.81      231.34      3.12 o
   1   3   6       97.43      101.34      1.39 o
   2   3   6       71.67       67.76      2.07 o
   3   3   6       80.63      127.60      3.83 o
   4   3   6      163.35      164.19      3.28 o
   5   3   6        0.22       32.72      6.20 o
   6   3   6       85.93       88.78      2.55 o
   7   3   6      142.32      142.95      5.20 o
   8   3   6       60.09       78.88      2.30 o
  -7   4   6      116.25      119.83      2.72 o
  -6   4   6      144.08      124.03      2.75 o
  -5   4   6      202.05      211.23      2.83 o
  -4   4   6      404.73      388.63      4.07 o
  -3   4   6      212.55      225.66      3.17 o
  -2   4   6      444.64      435.66      4.43 o
  -1   4   6      442.80      465.26      7.71 o
   0   4   6        6.23        3.73      0.52 o
   1   4   6      985.84      951.85      8.12 o
   2   4   6       86.84       92.75      2.25 o
   3   4   6      719.95      710.15      7.52 o
   4   4   6      100.93      101.05      2.90 o
   5   4   6      230.05      242.66      4.58 o
   6   4   6      127.31      123.26      3.36 o
   7   4   6      256.41      302.24      5.36 o
  -5   5   6       14.44       10.67      1.02 o
  -4   5   6      109.40      119.64      2.58 o
  -3   5   6       19.06       19.76      1.07 o
  -2   5   6       16.47       22.50      1.22 o
  -1   5   6        4.66        4.24      0.70 o
   0   5   6       28.13       28.62      1.61 o
   1   5   6        0.54        0.54      0.56 o
   2   5   6       76.18       78.64      2.38 o
   3   5   6        1.96        2.41      0.58 o
   4   5   6      130.79      117.92      3.50 o
   5   5   6        6.34       12.46      1.34 o
  -9   1   7      220.07      236.54      4.65 o
  -8   1   7       35.40       35.79      1.26 o
  -7   1   7       16.16       18.43      0.93 o
  -6   1   7      120.04      116.87      2.47 o
  -5   1   7        7.62       15.01      2.59 o
  -4   1   7      222.92      213.95      2.97 o
  -3   1   7      142.08      133.14      1.36 o
  -2   1   7      231.06      218.63      1.70 o
  -1   1   7      597.88      533.98      3.08 o
   0   1   7      497.18      517.08      2.47 o
   1   1   7      490.73      457.76      2.95 o
   2   1   7       22.77       13.47      0.51 o
   3   1   7      950.05      908.26      2.77 o
   4   1   7      216.81      259.61      1.62 o
   5   1   7      716.14      704.79      3.64 o
   6   1   7      347.39      374.88      3.05 o
   7   1   7       59.89       63.61      1.27 o
   8   1   7      230.07      242.88      2.52 o
   9   1   7       43.80       45.96      2.04 o
  -9   2   7      768.75      723.19      6.53 o
  -8   2   7      305.31      320.29      4.19 o
  -7   2   7     1134.13     1046.87      5.13 o
  -6   2   7      155.56      156.51      2.29 o
  -5   2   7     1073.12     1055.28      5.87 o
  -4   2   7      748.98      718.65      3.74 o
  -3   2   7      369.35      399.09      3.04 o
  -2   2   7     1994.45     1927.02      8.44 o
  -1   2   7        8.45        5.82      0.42 o
   0   2   7       36.79       21.25      0.73 o
   1   2   7      190.13      186.49      1.96 o
   2   2   7       64.81       86.36      1.28 o
   3   2   7      278.49      252.01      3.40 o
   4   2   7      367.29      367.55      3.38 o
   5   2   7      171.56      154.01      5.17 o
   6   2   7      351.73      353.08      2.38 o
   7   2   7      106.45       92.65      2.40 o
   8   2   7      161.43      169.70      3.37 o
  -8   3   7      102.78       96.80      2.49 o
  -7   3   7        1.25        3.48      0.55 o
  -6   3   7      216.72      196.39      3.03 o
  -5   3   7       49.41       34.04      0.94 o
  -4   3   7      234.10      233.44      2.72 o
  -3   3   7      223.50      233.18      2.78 o
  -2   3   7      311.47      302.82      9.46 o
  -1   3   7      206.29      188.08      2.55 o
   0   3   7      354.11      351.81      3.39 o
   1   3   7        0.13        0.22      0.25 o
   2   3   7       76.60       70.48      1.77 o
   3   3   7      404.65      373.79      4.81 o
   4   3   7        9.33       12.39      1.05 o
   5   3   7      646.99      617.24      4.77 o
   6   3   7       18.85       17.79      1.15 o
   7   3   7       13.30       12.99      1.06 o
   8   3   7       14.05       17.96      1.27 o
  -7   4   7       65.63       69.37      2.12 o
  -6   4   7      171.36      175.80      3.64 o
  -5   4   7       56.65       52.82      1.44 o
  -4   4   7       17.66       21.04      1.03 o
  -3   4   7      139.23      120.45      2.33 o
  -2   4   7       42.37       45.33      1.47 o
  -1   4   7       87.74       84.26      1.96 o
   0   4   7      205.18      200.69      2.95 o
   1   4   7       92.80       93.68      2.56 o
   2   4   7      180.63      184.15      3.21 o
   3   4   7      150.70      146.63      2.88 o
   4   4   7       43.34       52.56      2.26 o
   5   4   7       86.27       83.58      2.72 o
   6   4   7        7.07        9.60      1.16 o
  -5   5   7      198.81      216.46      4.09 o
  -4   5   7      102.07      101.49      2.40 o
  -3   5   7        3.27        6.41      0.69 o
  -2   5   7      156.16      145.25      2.91 o
  -1   5   7      123.66      133.52      3.16 o
   0   5   7       78.45       70.33      2.46 o
   1   5   7      847.13      829.59      7.45 o
   2   5   7        7.01        5.69      0.73 o
   3   5   7      210.37      202.07      3.78 o
   4   5   7        5.17        6.23      0.77 o
  -9   0   8        0.10        0.06      1.66 o
  -8   0   8      886.51      876.28     29.99 o
  -7   0   8       22.63       23.42      1.73 o
  -6   0   8      512.01      474.60      5.81 o
  -5   0   8       22.64       34.82      3.78 o
  -4   0   8      175.32      161.51      2.01 o
  -3   0   8        9.33        3.41      0.33 o
  -2   0   8     5500.92     5524.14     13.23 o
  -1   0   8      639.32      762.61      4.80 o
   1   0   8      182.41      132.42      1.35 o
   2   0   8      147.42      143.78      2.82 o
   3   0   8     1204.79     1182.51      8.36 o
   4   0   8        4.13       10.28      0.76 o
   5   0   8      238.54      219.46      2.41 o
   6   0   8      151.05      137.94      3.38 o
   7   0   8       64.09       64.44      2.41 o
   8   0   8        1.54        3.41      1.22 o
   9   0   8       70.64       74.00      2.68 o
  -9   1   8      472.85      455.18      6.45 o
  -8   1   8       11.57       13.18      0.85 o
  -7   1   8      587.07      561.84      4.87 o
  -6   1   8      198.66      194.72      3.45 o
  -5   1   8       40.44       39.06      1.58 o
  -4   1   8     1243.34     1248.11      7.35 o
  -3   1   8      292.58      296.45      1.99 o
  -2   1   8      734.76      749.91      3.34 o
  -1   1   8     1997.26     1966.61      7.92 o
   0   1   8       60.25       47.05      0.87 o
   1   1   8        0.09        0.78      0.37 o
   2   1   8       31.12       32.55      7.51 o
   3   1   8      214.80      206.61      1.63 o
   4   1   8       87.52       83.57      1.73 o
   5   1   8      189.64      165.41      1.52 o
   6   1   8      148.25      144.69      1.93 o
   7   1   8      138.77      141.81      2.03 o
   8   1   8      176.41      179.80      2.35 o
   9   1   8       26.34       26.14      1.30 o
  -9   2   8       41.93       40.31      1.58 o
  -8   2   8      126.13      117.57      2.59 o
  -7   2   8        8.26        9.89      0.59 o
  -6   2   8       53.55       62.39      1.54 o
  -5   2   8      201.19      210.26      2.75 o
  -4   2   8      514.80      502.82      3.29 o
  -3   2   8      215.29      223.31      2.37 o
  -2   2   8        0.40        1.47      0.28 o
  -1   2   8       30.52       25.89      0.84 o
   0   2   8      234.55      251.48      2.48 o
   1   2   8       24.27       19.86      0.69 o
   2   2   8      221.13      219.40      2.56 o
   3   2   8       84.43       81.35      2.39 o
   4   2   8      110.80      114.52      1.98 o
   5   2   8        6.69        4.98      0.49 o
   6   2   8       71.99       70.46      1.53 o
   7   2   8       10.57        8.80      0.79 o
   8   2   8        7.83        7.01      0.80 o
  -8   3   8      363.98      344.74      4.72 o
  -7   3   8      741.71      715.85      6.47 o
  -6   3   8      799.92      766.11      5.43 o
  -5   3   8     1016.19      968.28      5.03 o
  -4   3   8      406.29      384.02      3.64 o
  -3   3   8      329.40      301.85      3.24 o
  -2   3   8      336.66      361.48      3.57 o
  -1   3   8        3.02        4.93      0.48 o
   0   3   8      522.61      511.73      4.12 o
   1   3   8       30.13       22.50      0.84 o
   2   3   8      311.62      317.93      3.66 o
   3   3   8      386.93      379.17      3.99 o
   4   3   8      119.65      113.01      2.76 o
   5   3   8      133.22      138.32      3.40 o
   6   3   8      189.15      186.04      3.69 o
   7   3   8       20.22       17.37      1.21 o
  -7   4   8       73.51       87.61      2.45 o
  -6   4   8      364.90      358.37      5.31 o
  -5   4   8        2.77        9.15      1.79 o
  -4   4   8      951.89      889.35     10.15 o
  -3   4   8       13.61       12.77      0.79 o
  -2   4   8      739.90      699.74      5.69 o
  -1   4   8       71.96       75.96      1.92 o
   0   4   8      555.22      540.09      4.85 o
   1   4   8      390.77      380.34      3.81 o
   2   4   8      541.06      556.04      5.51 o
   3   4   8      360.65      377.23      4.63 o
   4   4   8      148.59      171.28      4.41 o
   5   4   8      198.16      185.33      4.05 o
   6   4   8       23.64       25.31      1.57 o
  -5   5   8      103.86      105.84      2.82 o
  -4   5   8       50.10       50.67      1.72 o
  -3   5   8       51.68       55.28      1.81 o
  -2   5   8        0.15       -0.10      0.38 o
  -1   5   8       19.94       20.78      1.14 o
   0   5   8        8.34       11.04      0.85 o
   1   5   8       14.22       11.44      0.99 o
   2   5   8        0.81       16.46      4.88 o
   3   5   8        4.12        3.63      0.63 o
   4   5   8       54.76       59.58      2.24 o
  -9   1   9        8.70       10.79      1.12 o
  -8   1   9       58.69       73.17      3.04 o
  -7   1   9       16.35       18.14      0.94 o
  -6   1   9      346.77      328.20      4.51 o
  -5   1   9        0.26        3.41      1.23 o
  -4   1   9     2146.34     2167.72     13.75 o
  -3   1   9       37.06       28.86      0.68 o
  -2   1   9     3663.24     3800.33     13.00 o
  -1   1   9      121.70      100.80      1.47 o
   0   1   9     2404.44     2490.51      6.48 o
   1   1   9       92.48       84.16      1.07 o
   2   1   9     1804.40     1820.41     11.02 o
   3   1   9      380.40      375.43      2.77 o
   4   1   9      616.96      616.17      3.63 o
   5   1   9      589.78      582.66      6.39 o
   6   1   9      143.59      137.56      1.92 o
   7   1   9      118.75      127.85      1.94 o
   8   1   9       63.03       56.75      1.34 o
   9   1   9       15.11       18.21      1.57 o
  -9   2   9      254.52      271.07      4.04 o
  -8   2   9      145.83      141.74      2.87 o
  -7   2   9      329.00      331.16      3.33 o
  -6   2   9      401.47      390.88      4.02 o
  -5   2   9      899.53      885.25      5.85 o
  -4   2   9      748.25      796.32      4.69 o
  -3   2   9     1272.11     1235.18      5.77 o
  -2   2   9      718.39      736.28      4.52 o
  -1   2   9      270.21      247.05      2.60 o
   0   2   9       31.19       27.35      0.87 o
   1   2   9       27.70       21.77      0.73 o
   2   2   9       52.49       59.43      1.10 o
   3   2   9      180.42      153.67      1.54 o
   4   2   9       28.25       24.80      0.62 o
   5   2   9      265.98      257.53      3.70 o
   6   2   9       98.58      101.89      1.92 o
   7   2   9      112.02      106.41      2.55 o
   8   2   9       17.15       24.05      1.32 o
  -8   3   9        0.03        1.12      0.55 o
  -7   3   9       65.45       62.05      2.27 o
  -6   3   9       10.41       20.03      1.01 o
  -5   3   9        1.26        8.24      1.45 o
  -4   3   9      409.39      385.66      3.60 o
  -3   3   9       41.68       48.32      1.35 o
  -2   3   9      733.77      735.72      5.19 o
  -1   3   9       17.66       17.92      0.83 o
   0   3   9      299.60      306.40      3.24 o
   1   3   9       21.26       25.47      0.90 o
   2   3   9      274.73      254.60      4.75 o
   3   3   9      196.72      219.17      3.13 o
   4   3   9      261.74      249.44      3.28 o
   5   3   9      409.83      420.40      4.29 o
   6   3   9       24.19       24.73      1.40 o
   7   3   9       29.20       27.55      1.50 o
  -7   4   9       42.56       45.72      1.78 o
  -6   4   9       53.21       49.10      2.05 o
  -5   4   9        0.02        0.75      0.49 o
  -4   4   9       30.33       26.27      1.14 o
  -3   4   9       60.69       59.62      1.68 o
  -2   4   9       29.95       36.23      1.41 o
  -1   4   9        8.31        7.06      0.64 o
   0   4   9        9.34       11.10      0.79 o
   1   4   9       84.82       91.51      1.87 o
   2   4   9       27.71       34.39      1.52 o
   3   4   9        1.74        1.32      0.65 o
   4   4   9       32.11       29.77      1.36 o
   5   4   9       11.50        8.87      0.79 o
   6   4   9        1.24        1.50      0.72 o
  -4   5   9      318.08      314.41      4.23 o
  -3   5   9       12.30       14.46      0.97 o
  -2   5   9      606.77      576.50      5.78 o
  -1   5   9       18.85       21.33      1.25 o
   0   5   9     1210.55     1154.98     15.68 o
   1   5   9      206.71      222.84      3.90 o
   2   5   9      677.87      667.15      6.80 o
   3   5   9      121.18      119.03      2.91 o
   4   5   9      125.92      123.04      3.02 o
  -9   0  10        7.59        4.51      1.36 o
  -8   0  10      375.68      365.20     18.38 o
  -7   0  10      366.83      370.34      6.20 o
  -6   0  10       91.48       78.53      1.48 o
  -5   0  10        1.36        3.41      0.50 o
  -4   0  10      163.16      161.11      3.26 o
  -3   0  10      440.22      438.54      4.95 o
  -2   0  10     4749.45     4994.90     19.67 o
  -1   0  10      188.00      248.68      5.01 o
   0   0  10    10072.39    10803.45    130.29 o
   1   0  10      708.97      757.38      3.76 o
   2   0  10     1141.46     1103.39      8.68 o
   3   0  10     1338.63     1330.01      9.80 o
   4   0  10      427.96      406.34      5.59 o
   5   0  10      307.73      328.03      5.24 o
   6   0  10      880.06      878.51      8.94 o
   7   0  10       54.06       58.63      2.42 o
   8   0  10       46.97       48.14      2.28 o
  -9   1  10      517.92      502.89      6.94 o
  -8   1  10      341.02      357.73      4.01 o
  -7   1  10      958.79      935.42      6.52 o
  -6   1  10       10.30        9.26      0.84 o
  -5   1  10      106.91       99.74      2.41 o
  -4   1  10     1367.53     1388.83     11.31 o
  -3   1  10       33.79       30.37      0.74 o
  -2   1  10      381.74      401.76      3.65 o
  -1   1  10     1126.63     1078.92      5.04 o
   0   1  10      352.01      382.12      2.62 o
   1   1  10     1044.28     1041.87      5.96 o
   2   1  10        1.21        0.24      0.30 o
   3   1  10       97.98       94.40      1.42 o
   4   1  10       20.42       23.79      0.76 o
   5   1  10      452.34      451.10      4.01 o
   6   1  10       93.65       88.95      1.55 o
   7   1  10      411.29      395.70      4.32 o
   8   1  10        2.39        2.85      0.64 o
  -8   2  10        2.11        4.78      1.16 o
  -7   2  10       46.48       49.83      1.54 o
  -6   2  10      222.94      224.32      3.44 o
  -5   2  10       32.91       38.92      1.31 o
  -4   2  10      259.63      259.35      2.65 o
  -3   2  10       13.26       13.26      0.66 o
  -2   2  10       16.20       15.47      0.71 o
  -1   2  10      284.76      287.59      2.87 o
   0   2  10       42.21       44.95      1.10 o
   1   2  10       61.21       62.89      1.25 o
   2   2  10      201.63      208.04      2.10 o
   4   2  10       46.19       46.87      0.82 o
   5   2  10       29.64       31.79      1.06 o
   6   2  10       48.97       42.42      1.29 o
   7   2  10       66.75       67.46      2.04 o
   8   2  10        0.01        6.51      1.13 o
  -8   3  10       37.47       39.62      1.68 o
  -7   3  10       34.33       44.18      1.95 o
  -6   3  10       13.06       13.58      0.90 o
  -5   3  10      369.51      400.29      3.42 o
  -4   3  10       35.90       33.01      1.13 o
  -3   3  10      732.48      732.85      5.22 o
  -2   3  10       83.53       87.08      2.67 o
  -1   3  10      567.38      544.10      4.52 o
   0   3  10      240.74      236.58      2.90 o
   1   3  10      750.81      729.71      4.83 o
   2   3  10       24.24       20.31      2.12 o
   3   3  10      782.52      760.35      5.62 o
   4   3  10      157.89      129.38      2.38 o
   5   3  10      369.10      374.33      3.51 o
   6   3  10       14.65       10.65      0.96 o
   7   3  10      209.33      220.29      4.18 o
  -6   4  10      289.48      309.89      5.14 o
  -5   4  10       49.81       45.33      1.40 o
  -4   4  10      170.13      162.66      2.75 o
  -3   4  10       23.16       17.06      0.94 o
  -2   4  10      321.22      305.25      3.83 o
  -1   4  10       26.94       27.88      1.17 o
   0   4  10     1278.56     1224.36      7.43 o
   1   4  10       46.01       41.03      1.28 o
   2   4  10     1727.20     1660.79      9.56 o
   3   4  10       81.47       86.05      2.21 o
   4   4  10      700.07      649.07      6.11 o
   5   4  10      121.48      139.12      2.91 o
   6   4  10      125.73      128.18      2.81 o
  -4   5  10        1.77        2.12      0.65 o
  -3   5  10      210.52      189.59      3.38 o
  -2   5  10      192.21      216.45      3.66 o
  -1   5  10      183.79      181.01      3.24 o
   0   5  10      388.78      390.39      4.57 o
   1   5  10       57.57       57.26      2.33 o
   2   5  10      108.67       97.87      2.65 o
   3   5  10        0.78        0.49      0.52 o
  -9   1  11      186.46      177.83      3.42 o
  -8   1  11      449.19      455.54      4.57 o
  -7   1  11      110.63      109.19      2.94 o
  -6   1  11      267.14      256.88      4.15 o
  -5   1  11       41.72       39.63      2.05 o
  -4   1  11      575.93      547.28      3.45 o
  -3   1  11       20.65       15.92      0.70 o
  -2   1  11      814.12      756.55      9.50 o
  -1   1  11        0.02        1.60      0.31 o
   0   1  11      277.51      258.93      2.77 o
   1   1  11      125.12      157.11      1.53 o
   2   1  11      553.72      522.99      5.29 o
   3   1  11      189.33      195.87      2.08 o
   4   1  11      991.50      975.75      4.53 o
   5   1  11       20.43       23.87      0.77 o
   6   1  11      310.14      314.50      3.06 o
   7   1  11        0.47        1.07      0.30 o
   8   1  11       25.81       32.91      1.96 o
  -8   2  11       70.11       66.27      2.01 o
  -7   2  11      174.85      168.29      2.93 o
  -6   2  11       46.99       43.24      1.46 o
  -5   2  11      539.94      500.18      9.70 o
  -4   2  11        8.12        9.61      0.57 o
  -3   2  11     2153.00     2101.34      8.19 o
  -2   2  11       24.12       25.83      0.94 o
  -1   2  11      864.41      820.85      4.98 o
   0   2  11      175.88      163.17      2.14 o
   1   2  11      161.22      165.99      2.06 o
   2   2  11      171.09      171.72      3.67 o
   3   2  11     1631.51     1627.98      7.18 o
   4   2  11       47.60       50.34      0.86 o
   5   2  11     2027.59     1933.37      8.74 o
   6   2  11       14.60       13.02      0.57 o
   7   2  11      640.47      610.26      4.84 o
   8   2  11        3.44        4.04      1.13 o
  -7   3  11        4.79        4.16      0.74 o
  -6   3  11       63.00       56.39      1.71 o
  -5   3  11        3.02        8.36      0.97 o
  -4   3  11      133.70      133.81      2.26 o
  -3   3  11      191.63      193.82      2.75 o
  -2   3  11      515.68      522.28      4.52 o
  -1   3  11      297.39      294.06      3.37 o
   0   3  11       54.10       54.30      1.42 o
   1   3  11       15.44       16.79      0.80 o
   2   3  11      300.25      290.99      2.76 o
   3   3  11      138.60      121.48      2.24 o
   4   3  11     1310.98     1268.47     10.98 o
   5   3  11      104.58       97.65      1.81 o
   6   3  11      401.93      371.91      3.42 o
   7   3  11        2.18        3.74      0.68 o
  -6   4  11       13.99       10.02      0.82 o
  -5   4  11        0.32       -0.17      0.37 o
  -4   4  11       44.86       37.58      1.42 o
  -3   4  11      359.82      362.50      4.24 o
  -2   4  11        5.29       23.96      3.04 o
  -1   4  11       46.46       57.83      4.47 o
   0   4  11        1.70        1.51      0.42 o
   1   4  11     1176.23     1139.33      6.72 o
   2   4  11       12.97       17.70      1.31 o
   3   4  11      328.05      294.76      4.08 o
   4   4  11        6.76        6.94      1.20 o
   5   4  11       10.66       11.35      1.16 o
  -4   5  11       67.43       84.18      2.24 o
  -3   5  11        2.03       -0.22      0.45 o
  -2   5  11       19.27       26.29      1.35 o
  -1   5  11      103.89       95.98      2.38 o
   0   5  11      837.96      840.50      6.71 o
   1   5  11       57.16       50.99      2.35 o
   2   5  11      832.50      802.43      7.48 o
   3   5  11        3.36        5.08      0.70 o
  -9   0  12       20.23       22.23      2.94 o
  -8   0  12     1549.71     1499.22     21.33 o
  -7   0  12       10.49       10.88      1.87 o
  -6   0  12     3956.19     3885.85     30.13 o
  -5   0  12       54.36       53.04      2.18 o
  -4   0  12     1623.87     1530.63     13.70 o
  -3   0  12       32.30       75.42      2.26 o
  -1   0  12     1331.97     1292.72     12.65 o
   0   0  12      124.93       97.14      2.74 o
   1   0  12      202.45      214.52      2.23 o
   2   0  12     2658.87     2468.42     14.19 o
   3   0  12       90.28       90.52      2.83 o
   4   0  12     2147.46     2143.32     13.96 o
   5   0  12        0.81        2.41      0.81 o
   6   0  12      830.41      826.20      9.34 o
   7   0  12        6.40        5.44      1.04 o
   8   0  12      483.17      494.37      7.73 o
  -9   1  12        1.56        1.71      0.54 o
  -8   1  12        8.72       10.50      1.13 o
  -7   1  12      104.95      104.94      2.91 o
  -6   1  12      193.87      189.69      3.66 o
  -5   1  12      713.95      667.09      6.16 o
  -4   1  12      580.52      586.95      5.66 o
  -3   1  12      775.23      735.46      4.79 o
  -2   1  12      530.77      530.48      3.96 o
  -1   1  12      390.62      399.88      3.32 o
   0   1  12       80.17       88.16      1.69 o
   1   1  12      401.97      399.80      3.59 o
   2   1  12     1042.97     1051.56      7.85 o
   3   1  12      154.36      152.09      1.86 o
   4   1  12        4.39        5.86      0.51 o
   5   1  12      118.19      138.43      5.49 o
   6   1  12      202.58      198.80      2.08 o
   7   1  12      264.53      254.58      3.81 o
   8   1  12        2.63        3.91      0.57 o
  -8   2  12       99.44      102.61      2.08 o
  -7   2  12       10.46       10.10      0.80 o
  -6   2  12        4.64        4.14      0.52 o
  -5   2  12       53.75       49.69      1.56 o
  -4   2  12       48.17       46.52      1.25 o
  -2   2  12      604.68      599.35      4.48 o
  -1   2  12      363.22      363.30      3.42 o
   0   2  12      127.60      115.78      1.85 o
   1   2  12       61.60       56.49      1.43 o
   2   2  12      204.62      211.81      2.24 o
   4   2  12      125.00      114.55      3.01 o
   5   2  12        3.23        2.49      0.35 o
   6   2  12       47.19       50.16      1.43 o
   7   2  12       18.94       17.00      0.94 o
  -7   3  12      292.33      302.01      4.23 o
  -6   3  12      153.65      162.25      2.96 o
  -5   3  12      353.40      360.94      3.49 o
  -4   3  12      170.36      178.03      5.64 o
  -3   3  12      210.11      199.20      4.33 o
  -2   3  12      105.04      107.92      2.12 o
  -1   3  12      285.74      278.12      3.34 o
   0   3  12      134.61      138.43      2.30 o
   1   3  12      488.33      460.02      8.20 o
   2   3  12       90.64      101.98      4.71 o
   3   3  12      610.77      586.86      5.14 o
   4   3  12      106.65      107.86      2.10 o
   5   3  12      624.09      583.44      4.29 o
   6   3  12      331.40      311.73      3.86 o
  -6   4  12      312.55      340.26      4.46 o
  -5   4  12      345.04      342.25      4.04 o
  -4   4  12      342.33      358.19      4.20 o
  -3   4  12      510.47      513.83      5.07 o
  -2   4  12      584.58      592.13      5.46 o
  -1   4  12       92.70       91.63      2.13 o
   0   4  12      809.45      812.59      6.18 o
   1   4  12        6.36        8.72      0.84 o
   2   4  12      502.32      530.29      5.42 o
   3   4  12        0.89        1.68      0.48 o
   4   4  12      404.57      425.12      4.90 o
   5   4  12        7.58        5.69      0.56 o
  -3   5  12       39.22       45.97      1.71 o
  -2   5  12       69.27       74.88      2.23 o
  -1   5  12        0.32        1.50      0.54 o
   0   5  12       11.25       11.87      0.87 o
   1   5  12       46.07       49.98      2.16 o
   2   5  12        0.24        1.00      0.52 o
  -8   1  13      216.38      212.63      3.71 o
  -7   1  13      186.79      179.57      3.24 o
  -6   1  13      182.68      169.74      3.01 o
  -5   1  13      306.88      304.95      3.82 o
  -4   1  13      390.19      363.39      4.57 o
  -3   1  13       29.65       28.90      1.03 o
  -2   1  13      566.15      563.88      4.28 o
  -1   1  13      163.15      169.82      2.95 o
   0   1  13       83.43       73.44      1.60 o
   1   1  13      469.19      476.96      4.90 o
   2   1  13       18.21       18.29      1.15 o
   3   1  13      331.40      327.36      2.72 o
   4   1  13      384.12      381.52      2.60 o
   5   1  13       14.01       12.83      0.77 o
   6   1  13      560.71      563.63      5.70 o
   7   1  13        6.05        7.44      0.75 o
  -8   2  13      251.53      253.90      3.88 o
  -7   2  13       23.33       26.03      1.31 o
  -6   2  13      205.67      206.63      3.33 o
  -5   2  13      438.35      454.46      6.30 o
  -4   2  13      456.41      451.52      4.04 o
  -3   2  13     3140.92     3066.16     10.59 o
  -2   2  13      808.46      813.27      9.86 o
  -1   2  13     3200.07     3175.37     10.32 o
   0   2  13      522.19      523.59      4.03 o
   1   2  13      557.19      547.13      5.91 o
   2   2  13       92.82       85.36      1.43 o
   3   2  13      254.65      239.05      3.34 o
   4   2  13        0.03        1.24      0.45 o
   5   2  13      408.86      417.20      4.10 o
   6   2  13       45.52       45.93      1.67 o
   7   2  13      257.29      260.28      4.41 o
  -7   3  13        4.71        5.54      0.66 o
  -6   3  13       44.73       42.61      1.60 o
  -5   3  13        0.40        1.35      0.40 o
  -4   3  13      146.16      141.76      2.46 o
  -3   3  13      134.94      133.40      2.42 o
  -2   3  13      960.97      975.30      6.44 o
  -1   3  13      370.69      378.10      3.95 o
   0   3  13      203.61      200.03      2.81 o
   1   3  13      316.25      323.13      3.42 o
   2   3  13       19.44       18.92      0.80 o
   3   3  13      162.66      166.05      2.58 o
   4   3  13      412.88      426.91      4.01 o
   5   3  13       13.02       11.62      0.84 o
   6   3  13      419.64      422.41      4.56 o
  -5   4  13      233.60      250.29      4.58 o
  -4   4  13      386.91      402.81      4.91 o
  -3   4  13        9.55        9.91      0.77 o
  -2   4  13      157.58      168.72      2.99 o
  -1   4  13       32.66       37.33      1.96 o
   0   4  13       66.53       68.00      1.82 o
   1   4  13      508.85      510.87      4.63 o
   2   4  13       25.02       26.02      1.35 o
   3   4  13      210.89      208.81      3.42 o
   4   4  13        4.44        6.46      0.71 o
   5   4  13        0.72        4.50      1.02 o
  -2   5  13       29.84       31.15      1.41 o
  -1   5  13       98.16       97.64      2.44 o
   0   5  13      347.27      359.70      5.63 o
   1   5  13      145.43      146.23      3.68 o
  -8   0  14      391.05      394.64     11.41 o
  -7   0  14      352.75      337.32      9.89 o
  -6   0  14       88.10       91.34      4.85 o
  -5   0  14      128.54      124.88      5.30 o
  -4   0  14      145.09      124.06      4.92 o
  -3   0  14      414.97      396.40      8.32 o
  -1   0  14     1105.18     1095.04     12.80 o
   0   0  14        0.14        4.12      0.77 o
   1   0  14      235.22      231.26      2.49 o
   2   0  14     1572.47     1497.96     12.04 o
   3   0  14      741.46      723.92      8.54 o
   4   0  14      796.49      773.61      9.10 o
   5   0  14     2283.08     2286.90     16.01 o
   6   0  14       60.93       57.64      2.67 o
   7   0  14      481.98      479.00      7.87 o
  -8   1  14      317.99      316.77      4.62 o
  -7   1  14        1.81        1.72      0.58 o
  -6   1  14       32.02       32.71      1.37 o
  -5   1  14     1852.49     1799.12      9.54 o
  -4   1  14        9.35       11.93      1.29 o
  -3   1  14     1092.46     1064.68      6.21 o
  -2   1  14      173.16      178.56      3.36 o
  -1   1  14        1.95        7.55      0.68 o
   0   1  14       54.64       59.09      1.47 o
   1   1  14      869.69      802.26     12.46 o
   2   1  14        6.24        7.84      0.59 o
   3   1  14     2469.27     2365.45      8.57 o
   4   1  14      115.02      116.39      2.57 o
   5   1  14      183.93      180.15      3.24 o
   6   1  14      136.01      132.38      2.87 o
   7   1  14       76.49       72.90      2.18 o
  -8   2  14      101.96      111.30      2.66 o
  -7   2  14       51.03       50.77      1.78 o
  -6   2  14        7.81        7.85      0.77 o
  -5   2  14       19.16       18.96      1.19 o
  -4   2  14      334.31      331.15      3.60 o
  -3   2  14      511.91      510.39      4.48 o
  -2   2  14       13.38       15.24      0.80 o
  -1   2  14       15.13       26.31      1.80 o
   0   2  14        1.19        1.11      0.31 o
   1   2  14      972.35      972.36      6.51 o
   2   2  14      151.13      142.46      1.85 o
   3   2  14      470.06      477.38      4.61 o
   4   2  14        0.47        1.60      0.49 o
   5   2  14       65.55       65.41      1.63 o
   6   2  14      165.96      164.59      3.69 o
   7   2  14       36.17       30.12      2.24 o
  -7   3  14        3.93        5.55      0.92 o
  -6   3  14      412.71      412.01      4.97 o
  -5   3  14        6.48       16.74      2.21 o
  -4   3  14      320.79      330.67      3.86 o
  -3   3  14     1220.07     1230.95      7.43 o
  -2   3  14       39.84       38.74      1.34 o
  -1   3  14     4506.62     4528.07     18.17 o
   0   3  14        4.91        3.97      0.50 o
   1   3  14     1837.94     1898.78      8.46 o
   2   3  14       20.12       22.04      0.89 o
   3   3  14       53.30       55.55      1.58 o
   4   3  14        8.20        9.54      0.58 o
   5   3  14       38.24       45.81      1.60 o
   6   3  14       53.05       56.41      2.06 o
  -5   4  14       16.23       15.79      1.25 o
  -4   4  14       40.73       45.47      1.62 o
  -3   4  14       96.62       98.38      2.31 o
  -2   4  14       73.72       70.03      1.96 o
  -1   4  14      127.74      146.80      4.34 o
   0   4  14      300.01      302.40      3.86 o
   1   4  14     1120.82     1127.12      7.00 o
   2   4  14      520.33      529.53      5.94 o
   3   4  14      742.76      756.40      8.83 o
   4   4  14      569.73      575.54      5.53 o
  -8   1  15        6.00        6.70      0.81 o
  -7   1  15      114.03      108.87      2.64 o
  -6   1  15      121.04      122.64      2.69 o
  -5   1  15      157.96      152.81      2.85 o
  -4   1  15      361.03      366.48      4.83 o
  -3   1  15      436.17      450.19      5.47 o
  -2   1  15       74.63       83.96      1.78 o
  -1   1  15      306.41      326.74      3.35 o
   0   1  15      137.80      121.79      2.17 o
   1   1  15      817.27      775.41     12.63 o
   2   1  15      656.49      634.75      6.84 o
   3   1  15     1587.34     1527.41     11.57 o
   4   1  15      834.46      816.94      6.95 o
   5   1  15      791.17      787.38      6.96 o
   6   1  15      682.04      676.15      6.64 o
   7   1  15      144.56      141.50      3.13 o
  -7   2  15        6.41        8.17      0.82 o
  -6   2  15      546.81      549.20      5.73 o
  -5   2  15        1.17        5.66      1.10 o
  -4   2  15      349.48      346.44      3.80 o
  -3   2  15      143.79      136.80      2.39 o
  -2   2  15        7.73       10.06      1.01 o
  -1   2  15     1188.95     1196.13      6.67 o
   0   2  15      451.52      455.32      3.95 o
   1   2  15     1345.66     1340.35      7.31 o
   2   2  15       11.07       11.17      0.55 o
   3   2  15      370.40      362.00      4.09 o
   4   2  15      196.85      203.14      2.92 o
   5   2  15       77.58       77.78      1.73 o
   6   2  15       85.26       84.19      2.73 o
  -6   3  15       34.35       35.37      1.57 o
  -5   3  15       26.47       26.97      1.08 o
  -4   3  15      141.92      151.18      2.66 o
  -3   3  15        9.94       11.33      0.80 o
  -2   3  15        4.56        4.87      0.52 o
  -1   3  15       41.07       42.10      1.39 o
   0   3  15      261.74      268.74      3.35 o
   1   3  15       16.46       16.34      0.84 o
   2   3  15      230.22      235.49      2.83 o
   3   3  15      441.46      453.31      4.05 o
   4   3  15       77.01       78.73      2.16 o
   5   3  15      118.43      116.90      2.58 o
  -4   4  15       92.57      102.20      2.41 o
  -3   4  15      200.51      206.39      3.40 o
  -2   4  15       16.64       24.68      1.36 o
  -1   4  15        0.37        1.02      0.40 o
   0   4  15        2.94        4.73      0.64 o
   1   4  15        0.04        0.30      0.43 o
   2   4  15      160.39      147.61      2.90 o
   3   4  15       82.73       84.33      2.25 o
  -8   0  16       95.66      107.50      6.16 o
  -7   0  16      324.61      310.80      9.90 o
  -6   0  16       33.69       25.75      2.73 o
  -5   0  16      319.58      358.88      9.40 o
  -4   0  16      153.82      149.78      5.79 o
  -3   0  16      296.11      280.78      9.06 o
  -1   0  16      638.59      628.29     12.67 o
   0   0  16      598.42      601.20      8.00 o
   1   0  16     1119.45     1106.76      5.88 o
   2   0  16      761.00      752.93      9.19 o
   3   0  16      496.98      481.81      7.51 o
   4   0  16     3220.15     3192.72     19.70 o
   5   0  16      147.19      158.68      4.59 o
   6   0  16     1810.34     1776.94     15.79 o
   7   0  16       85.73       86.97      3.56 o
  -7   1  16      166.21      163.07      3.31 o
  -6   1  16      147.50      145.58      3.00 o
  -5   1  16        1.40        2.94      0.57 o
  -4   1  16      662.07      655.26      6.60 o
  -3   1  16      137.50      137.32      2.62 o
  -2   1  16      564.41      540.45      4.62 o
  -1   1  16        7.96       13.86      0.74 o
   0   1  16       12.10       12.67      1.21 o
   1   1  16       41.30       36.88      1.73 o
   2   1  16      283.27      281.20      4.71 o
   3   1  16      129.56      117.04      2.90 o
   4   1  16       34.39       34.58      1.53 o
   5   1  16        0.63        2.57      0.61 o
   6   1  16      442.05      433.98      5.50 o
  -7   2  16        2.31        2.73      0.54 o
  -6   2  16       79.43       80.66      2.25 o
  -5   2  16       74.24       68.35      2.31 o
  -4   2  16      264.15      270.98      3.48 o
  -3   2  16      307.98      289.70      3.58 o
  -2   2  16       84.16       82.58      1.88 o
  -1   2  16      122.27      121.12      2.19 o
   0   2  16      770.33      765.06      6.40 o
   1   2  16        0.11        1.15      0.32 o
   2   2  16       42.60       48.01      3.54 o
   3   2  16       14.31       14.83      0.88 o
   4   2  16        7.51       10.95      0.89 o
   5   2  16        2.46        3.55      0.80 o
   6   2  16       60.98       67.35      2.56 o
  -6   3  16      414.76      437.11      5.37 o
  -5   3  16        5.33        7.26      0.88 o
  -4   3  16       99.70       98.37      2.21 o
  -3   3  16       48.38       52.41      1.63 o
  -2   3  16        0.41        2.04      0.51 o
  -1   3  16       49.87       48.77      1.51 o
   0   3  16       22.68       23.87      1.06 o
   1   3  16       63.49       68.58      1.69 o
   2   3  16       99.68      109.32      1.97 o
   3   3  16       11.69       11.75      0.67 o
   4   3  16       53.16       55.57      1.84 o
   5   3  16      108.54      129.15      4.08 o
  -4   4  16       68.50       70.89      2.05 o
  -3   4  16      313.81      333.90      4.52 o
  -2   4  16        0.58        0.91      0.45 o
  -1   4  16      248.38      254.29      3.74 o
   0   4  16       28.53       29.42      1.33 o
   1   4  16       40.42       42.11      1.86 o
   2   4  16       29.28       23.29      1.39 o
   3   4  16       23.56       25.85      1.66 o
  -7   1  17       32.29       37.16      1.66 o
  -6   1  17       48.22       50.47      1.82 o
  -5   1  17      216.60      220.49      3.62 o
  -4   1  17       39.03       46.63      1.84 o
  -3   1  17      472.62      437.42      5.21 o
  -2   1  17       64.05       78.15      1.82 o
  -1   1  17      279.84      265.35      3.18 o
   0   1  17        0.66        2.20      0.71 o
   1   1  17       74.92       70.32      2.43 o
   2   1  17       11.31       10.59      1.07 o
   3   1  17      104.16      103.29      3.03 o
   4   1  17       18.76       17.85      1.35 o
   5   1  17       17.97       20.53      1.46 o
   6   1  17       97.45      103.95      3.21 o
  -6   2  17      125.34      117.38      2.78 o
  -5   2  17        0.43        1.97      0.66 o
  -4   2  17      839.30      833.25      7.22 o
  -3   2  17      156.27      170.67      2.83 o
  -2   2  17      937.93      941.29      7.28 o
  -1   2  17       30.65       33.46      1.21 o
   0   2  17      226.40      229.61      3.87 o
   1   2  17       14.82       14.51      0.73 o
   2   2  17      241.17      241.14      2.31 o
   3   2  17        3.46        4.24      0.55 o
   4   2  17      435.04      428.79      6.37 o
   5   2  17        9.04       26.38      2.46 o
  -5   3  17       58.73       64.18      2.39 o
  -4   3  17       30.94       30.05      1.28 o
  -3   3  17      176.11      179.70      3.05 o
  -2   3  17      256.72      260.71      3.63 o
  -1   3  17        1.81        1.74      0.42 o
   0   3  17       21.11       19.92      0.96 o
   1   3  17        2.99        2.72      0.45 o
   2   3  17        4.76       10.53      1.72 o
   3   3  17      420.36      428.61      5.86 o
   4   3  17       56.19       60.80      1.93 o
  -3   4  17      170.91      184.81      3.32 o
  -2   4  17        2.93        3.71      0.69 o
  -1   4  17        5.25       12.15      1.29 o
   0   4  17      234.87      233.04      3.53 o
   1   4  17      483.96      485.36      9.00 o
   2   4  17       67.61       60.13      1.85 o
  -7   0  18      177.32      180.84      7.77 o
  -6   0  18      416.33      401.84     11.02 o
  -5   0  18      514.93      507.33     11.65 o
  -4   0  18      124.31      131.08      5.61 o
  -3   0  18      223.99      235.18      7.32 o
  -2   0  18        0.03        6.05      1.58 o
  -1   0  18      188.37      188.42      7.44 o
   0   0  18       11.08       18.92      1.75 o
   1   0  18     1037.33     1010.06     11.25 o
   2   0  18       89.54      100.83      3.66 o
   3   0  18      350.85      366.53      7.01 o
   4   0  18      610.13      598.98      9.15 o
   5   0  18        4.93        5.66      1.15 o
   6   0  18      161.68      152.28      4.86 o
  -7   1  18      128.38      132.69      3.12 o
  -6   1  18      160.47      156.14      3.24 o
  -5   1  18       62.72       67.43      2.05 o
  -4   1  18       53.91       65.18      2.24 o
  -3   1  18       19.20       21.51      1.22 o
  -2   1  18       19.31       15.23      0.86 o
  -1   1  18       19.51       24.53      1.38 o
   0   1  18      347.88      329.85      6.30 o
   1   1  18       34.03       35.78      1.83 o
   2   1  18     1367.42     1320.34     10.90 o
   3   1  18       24.60       24.59      1.54 o
   4   1  18       97.66       93.68      3.02 o
   5   1  18       13.68       28.84      1.88 o
  -6   2  18        4.05        4.32      0.65 o
  -5   2  18        2.17        2.96      0.69 o
  -4   2  18       31.08       33.12      1.36 o
  -3   2  18       42.67       44.91      1.52 o
  -2   2  18        0.00        1.35      0.45 o
  -1   2  18       66.60       69.32      1.77 o
   0   2  18       37.83       37.02      1.24 o
   1   2  18        3.70        4.43      0.44 o
   2   2  18        0.77        2.87      0.65 o
   3   2  18       65.57       69.80      1.85 o
   4   2  18       92.72       89.12      3.04 o
   5   2  18       39.18       40.53      2.10 o
  -5   3  18      159.18      170.28      3.93 o
  -4   3  18        6.91        5.07      0.62 o
  -3   3  18      107.71      116.85      2.55 o
  -2   3  18      455.19      463.08      4.92 o
  -1   3  18        7.69       10.89      0.80 o
   0   3  18      358.82      362.13      4.11 o
   1   3  18        1.98        2.85      0.56 o
   2   3  18       43.97       47.42      1.84 o
   3   3  18       23.12       27.69      1.55 o
  -1   4  18      142.53      158.82      3.08 o
   0   4  18      297.37      307.46      4.57 o
  -6   1  19       23.80       24.92      1.37 o
  -5   1  19       69.65       66.32      2.09 o
  -4   1  19       31.92       40.84      1.82 o
  -3   1  19       46.40       47.99      1.83 o
  -2   1  19       18.01       39.95      1.86 o
  -1   1  19       23.13       29.00      1.54 o
   0   1  19        0.30        1.98      0.71 o
   1   1  19       14.75       15.61      1.29 o
   2   1  19       15.82       23.25      1.72 o
   3   1  19      125.29      122.35      3.48 o
   4   1  19       65.28       63.93      2.59 o
   5   1  19      240.16      245.14      5.07 o
  -5   2  19      659.67      667.33      6.65 o
  -4   2  19       48.81       49.67      1.66 o
  -3   2  19      939.18      971.12      7.07 o
  -2   2  19      263.59      276.39      3.68 o
  -1   2  19      343.68      362.59      5.77 o
   0   2  19      323.09      318.68      4.47 o
   1   2  19       23.68       29.47      1.02 o
   2   2  19      241.84      238.85      3.81 o
   3   2  19       20.83       24.37      1.64 o
   4   2  19      425.40      439.72      6.85 o
  -4   3  19       86.74       89.08      2.28 o
  -3   3  19        7.70        9.01      0.79 o
  -2   3  19      193.74      196.74      3.28 o
  -1   3  19       25.92       25.25      1.19 o
   0   3  19       47.56       46.43      1.52 o
   1   3  19       11.18        9.71      0.69 o
   2   3  19       21.45       25.85      2.05 o
   3   3  19      133.64      134.75      2.99 o
  -6   0  20      292.85      304.69      9.98 o
  -5   0  20      162.91      148.70      6.68 o
  -4   0  20      281.75      269.26      8.63 o
  -3   0  20       61.85       46.63      2.65 o
  -2   0  20       91.88       93.00      5.61 o
  -1   0  20      499.81      438.47     11.92 o
   0   0  20      256.29      299.42      9.79 o
   1   0  20       10.58       15.40      1.70 o
   2   0  20      710.11      722.12     12.00 o
   3   0  20      293.09      279.37      6.53 o
   4   0  20      482.55      478.85      8.71 o
  -5   1  20      643.10      613.12      7.93 o
  -4   1  20      121.71      117.40      3.39 o
  -3   1  20      545.34      511.95      8.45 o
  -2   1  20       11.79       11.78      1.06 o
  -1   1  20       52.03       67.75      2.37 o
   0   1  20      190.88      184.00      4.23 o
   1   1  20        5.86       11.23      1.15 o
   2   1  20      526.49      533.61      7.37 o
   3   1  20       70.84       72.05      2.76 o
   4   1  20       20.59       26.69      1.78 o
  -5   2  20       49.48       48.53      1.88 o
  -4   2  20        2.16        4.25      1.02 o
  -3   2  20       16.32       14.95      1.09 o
  -2   2  20       29.32       34.72      1.39 o
  -1   2  20       67.47       73.57      1.91 o
   0   2  20       18.08       17.63      1.08 o
   1   2  20      146.40      132.76      3.30 o
   2   2  20       12.68       13.30      0.99 o
   3   2  20      277.41      267.09      4.09 o
  -3   3  20      369.20      376.14      4.71 o
  -2   3  20      268.45      279.29      4.02 o
  -1   3  20      632.71      644.08      5.93 o
   0   3  20      214.01      221.76      3.31 o
   1   3  20      291.05      300.89      5.01 o
  -5   1  21        4.52       10.53      1.27 o
  -4   1  21      280.84      288.98      5.44 o
  -3   1  21        5.61        4.71      1.03 o
  -2   1  21      321.75      345.45      5.59 o
  -1   1  21        0.75        1.24      0.67 o
   0   1  21      450.06      440.00      6.73 o
   1   1  21        0.43        0.52      0.67 o
   2   1  21      655.99      640.33      8.30 o
   3   1  21       24.32       28.10      1.82 o
  -4   2  21        8.76       10.59      1.00 o
  -3   2  21      633.51      684.89      6.24 o
  -2   2  21       66.79       56.13      1.77 o
  -1   2  21      409.71      419.17      4.58 o
   0   2  21      358.32      350.06      5.51 o
   1   2  21      197.20      199.83      3.75 o
   2   2  21       78.30       80.31      2.36 o
  -4   0  22      394.50      385.05      8.02 o
  -3   0  22        5.22        4.08      0.89 o
  -2   0  22       64.20       52.38      6.17 o
  -1   0  22        1.20        2.36      1.29 o
   0   0  22      353.24      404.86     13.10 o
   1   0  22        5.23        5.87      1.12 o
   2   0  22      914.64      936.99     12.47 o
   3   0  22       21.72       22.03      2.02 o
  -4   1  22       46.48       64.73      2.73 o
  -3   1  22      267.02      278.75      6.56 o
  -2   1  22       12.01       17.40      1.87 o
  -1   1  22      135.91      144.68      3.29 o
   0   1  22        2.94        6.40      1.02 o
   1   1  22      422.07      430.58      6.88 o
   2   1  22       44.40       43.61      2.33 o
  -2   2  22       87.96       97.17      2.36 o
  -1   2  22        7.56       11.97      0.97 o
   0   2  22       24.15       17.90      1.39 o
   1   2  22        1.78        2.88      0.73 o
  -2   1  23      114.43      118.93      3.68 o
  -1   1  23       18.10       22.82      1.41 o
   0   1  23      142.51      146.01      4.14 o
   1   1  23       34.98       49.70      2.52 o
 
